# Supplementary material for: Increasing flavonoid concentrations in root exudates enhance associations between arbuscular mycorrhizal fungi and an invasive plant
Source: ISME J. 2021 Feb 10;15(7):1919–30. doi: 10.1038/s41396-021-00894-1 (PMC8245413; doi:10.1038/s41396-021-00894-1)
Supplement: Supplementary file 1 — Manuscript data and codes [file 41396_2021_894_MOESM1_ESM.xlsx]

## Sheet: overview
Dataset	worksheet	Tables	Figures
Common garden experiment-AMF and growth for plants	CG	T1	F1A & B
Collection of root exudate – chemical analysis	RE	T2	F1 A & B
Root exudate addition experiment – effects on AMF colonization	E	T3, TS2	F2A
Chemical addition experiment - quercetin and quercitrin effects on AMF colonization	C+	TS3	F2B
Activated carbon experiment – effects on AMF colonization	AC	TS4	F3
Field survey of AMF assemblages	FS		F4
Spore germination experiment - effects of exudates	SG	TS5	F5, FS1
Spore germination experiment - effects of chemicals	Chem-spore	TS6	FS2
The database link: https://datadryad.org/stash/share/e8xNu0H14bl9r1t9TJ5XermVJpdljN43F2cno8H6oK0

## Sheet: CG
Origin	Population	Plant	Time (days)=Time	AMF (%)=AMF	Mass (g)=Mass
CH	DW	DW-1	60	8.33	2.6089
CH	DW	DW-2	60	7.67	1.925
CH	DW	DW-3	60	9	2.4462
CH	GL	GL-1	60	8.33	2.5721
CH	GL	GL-2	60	10	2.2809
CH	GL	GL-3	60	10.33	2.34
CH	HeS	HeS-1	60	10.67	3.0045
CH	HeS	HeS-2	60	7.67	2.4345
CH	HeS	HeS-3	60	10	1.8215
CH	HF	HF-1	60	10.67	3.1855
CH	HF	HF-2	60	9.33	2.4939
CH	HF	HF-3	60	10	3.9447
CH	HuS	HuS-1	60	11.67	3.6732
CH	HuS	HuS-2	60	10	1.1274
CH	HuS	HuS-3	60	12.67	3.7342
CH	LiA	LiA-1	60	10.67	1.1254
CH	LiA	LiA-2	60	9.33	1.6937
CH	LiA	LiA-3	60	10	2.6668
CH	ML	ML-1	60	13.67	1.452
CH	ML	ML-2	60	11	1.9129
CH	ML	ML-3	60	13	1.1496
CH	NJ	NJ-1	60	11.33	2.0022
CH	NJ	NJ-2	60	10	2.4247
CH	NJ	NJ-3	60	10	3.835
CH	WX	WX-1	60	9.67	1.6259
CH	WX	WX-2	60	10.67	1.7034
CH	WX	WX-3	60	10	3.2568
CH	YS	YS-1	60	10.33	3.2909
CH	YS	YS-2	60	9.33	2.5163
CH	YS	YS-3	60	9.67	3.0714
CH	YT	YT-1	60	9.67	2.6053
CH	YT	YT-2	60	11.33	0.8739
CH	YT	YT-3	60	9.67	0.906
CH	ZS	ZS-1	60	9.33	3.7676
CH	ZS	ZS-2	60	24	3.5027
CH	ZS	ZS-3	60	11	1.3251
US	AL-1	AL-1-1	60	18.33	2.7678
US	AL-1	AL-1-2	60	15	3.0742
US	AL-1	AL-1-3	60	16	3.8727
US	FL-4	FL-4-1	60	16.67	3.4913
US	FL-4	FL-4-2	60	16.67	2.9814
US	FL-4	FL-4-3	60	12.67	2.7932
US	GA-2	GA-2-1	60	13.67	2.2073
US	GA-2	GA-2-2	60	11.67	1.7428
US	GA-2	GA-2-3	60	14	2.7685
US	LA-1	LA-1-1	60	13.33	1.5464
US	LA-1	LA-1-2	60	15.67	2.7188
US	LA-1	LA-1-3	60	14	1.9086
US	LA-5	LA-5-1	60	10.33	3.3649
US	LA-5	LA-5-2	60	11.33	3.2222
US	LA-5	LA-5-3	60	12	3.9276
US	SC-1	SC-1-1	60	13	3.4103
US	SC-1	SC-1-2	60	13.67	3.8879
US	SC-1	SC-1-3	60	13.67	2.5606
US	TX-1	TX-1-1	60	13	3.882
US	TX-1	TX-1-2	60	16.67	3.6925
US	TX-1	TX-1-3	60	17.33	1.7953
US	TX-2	TX-2-1	60	17.33	3.6057
US	TX-2	TX-2-2	60	16.33	2.8369
US	TX-2	TX-2-3	60	17.67	2.8414
US	TX-4	TX-4-1	60	18.67	3.2521
US	TX-4	TX-4-2	60	17.67	1.8734
US	TX-4	TX-4-3	60	16.67	2.0802
US	TX-5	TX-5-1	60	16.33	2.6098
US	TX-5	TX-5-2	60	17	2.5472
US	TX-5	TX-5-3	60	16.33	2.8997
CH	DW	DW-1	90	9.33	1.4056
CH	DW	DW-2	90	9.67	3.3379
CH	DW	DW-3	90	20	3.9292
CH	GL	GL-1	90	14.33	3.738
CH	GL	GL-2	90	18.33	2.5115
CH	GL	GL-3	90	26.33	4.622
CH	HeS	HeS-1	90	27	2.7377
CH	HeS	HeS-2	90	32	2.5807
CH	HeS	HeS-3	90	8	3.8384
CH	HF	HF-1	90	5.33	4.2745
CH	HF	HF-2	90	34.67	6.9502
CH	HF	HF-3	90	18.67	4.6076
CH	HuS	HuS-1	90	12	2.2235
CH	HuS	HuS-2	90	16	5.5034
CH	HuS	HuS-3	90	15.33	6.0016
CH	LiA	LiA-1	90	3.33	4.3033
CH	LiA	LiA-2	90	13.33	4.0831
CH	LiA	LiA-3	90	25.33	4.9004
CH	ML	ML-1	90	14.67	5.3619
CH	ML	ML-2	90	9.33	5.5274
CH	ML	ML-3	90	4	3.4893
CH	NJ	NJ-1	90	24.67	2.0545
CH	NJ	NJ-2	90	14.67	1.1705
CH	NJ	NJ-3	90	6.67	2.5875
CH	WX	WX-1	90	8	6.0401
CH	WX	WX-2	90	6.33	5.4945
CH	WX	WX-3	90	18	4.7706
CH	YS	YS-1	90	4.67	5.8927
CH	YS	YS-2	90	40.67	6.5624
CH	YS	YS-3	90	21.33	6.5127
CH	YT	YT-1	90	36.33	5.9489
CH	YT	YT-2	90	8	3.7396
CH	YT	YT-3	90	10.33	4.5049
CH	ZS	ZS-1	90	33.67	6.0966
CH	ZS	ZS-2	90	52.67	5.2202
CH	ZS	ZS-3	90	24.33	4.4848
US	AL-1	AL-1-1	90	17.33	5.4747
US	AL-1	AL-1-2	90	18.67	5.9169
US	AL-1	AL-1-3	90	14.67	4.9448
US	FL-4	FL-4-1	90	47	4.1268
US	FL-4	FL-4-2	90	10.67	5.9167
US	FL-4	FL-4-3	90	23.67	5.1836
US	GA-2	GA-2-1	90	14	5.7215
US	GA-2	GA-2-2	90	22	4.1941
US	GA-2	GA-2-3	90	9.67	5.2906
US	LA-1	LA-1-1	90	46.33	4.2865
US	LA-1	LA-1-2	90	43	4.419
US	LA-1	LA-1-3	90	12.33	4.7316
US	LA-5	LA-5-1	90	28	6.1739
US	LA-5	LA-5-2	90	24	6.3218
US	LA-5	LA-5-3	90	18.67	6.6794
US	SC-1	SC-1-1	90	14.67	5.8702
US	SC-1	SC-1-2	90	11.33	4.8627
US	SC-1	SC-1-3	90	19.33	5.3067
US	TX-1	TX-1-1	90	16.67	3.2743
US	TX-1	TX-1-2	90	23	4.9582
US	TX-1	TX-1-3	90	53.33	7.8102
US	TX-2	TX-2-1	90	37	6.35
US	TX-2	TX-2-2	90	49	5.7258
US	TX-2	TX-2-3	90	29.67	5.4067
US	TX-4	TX-4-1	90	17	4.8142
US	TX-4	TX-4-2	90	21	4.8929
US	TX-4	TX-4-3	90	29.33	5.5493
US	TX-5	TX-5-1	90	44.67	5.3515
US	TX-5	TX-5-2	90	16.33	5.2879
US	TX-5	TX-5-3	90	25.33	4.3734

## Sheet: RE
Origin	Population	Plant	Time (days)=Time	Chemicals	Rate (µg/day)	Amount (µg in 3 days)	Root mass (g)	Root mass specific concentration (µg chemical / g of root)=Concentration
CH	GL	GL-1	60	Quercetin	0.1854	0.5562	0.9017	0.6169
CH	HF	HF-1	60	Quercetin	0.1854	0.5562	1.3247	0.4199
CH	HF	HF-2	60	Quercetin	0.3458	1.0373	1.292	0.8028
CH	HuS	HuS-1	60	Quercetin	0.3468	1.0403	1.0256	1.0143
CH	HuS	HuS-2	60	Quercetin	0.3865	1.1595	1.4892	0.7786
CH	LiA	LiA-1	60	Quercetin	0.1854	0.5562	0.3898	1.4269
CH	LiA	LiA-2	60	Quercetin	0.3416	1.0247	0.4975	2.0598
CH	LiA	LiA-3	60	Quercetin	0.3587	1.0761	0.9175	1.1728
CH	ML	ML-2	60	Quercetin	0.3533	1.0599	0.6912	1.5334
CH	ML	ML-3	60	Quercetin	0.3765	1.1294	0.5369	2.1036
CH	NJ	NJ-1	60	Quercetin	0.1854	0.5562	0.6464	0.8605
CH	NJ	NJ-2	60	Quercetin	0.3733	1.12	0.7184	1.559
CH	NJ	NJ-3	60	Quercetin	0.3807	1.1421	1.2492	0.9142
CH	WX	WX-1	60	Quercetin	0.1854	0.5562	0.5534	1.0051
CH	WX	WX-2	60	Quercetin	0.1854	0.5562	0.565	0.9845
CH	WX	WX-3	60	Quercetin	0.3423	1.0269	1.2102	0.8485
CH	YS	YS-1	60	Quercetin	0.1854	0.5562	1.0664	0.5216
CH	YS	YS-3	60	Quercetin	0.4102	1.2306	1.414	0.8703
CH	ZS	ZS-1	60	Quercetin	0.3337	1.001	1.3779	0.7265
CH	ZS	ZS-2	60	Quercetin	0.3395	1.0185	1.0984	0.9272
US	AL-1	AL-1-1	60	Quercetin	0.413	1.2391	0.9573	1.2943
US	AL-1	AL-1-2	60	Quercetin	0.4415	1.3246	0.9712	1.3639
US	LA-1	LA-1-1	60	Quercetin	0.4103	1.2309	0.5585	2.204
US	LA-1	LA-1-2	60	Quercetin	0.4107	1.2321	0.6775	1.8186
US	LA-5	LA-5-5	60	Quercetin	0.3704	1.1112	1.0653	1.0431
US	LA-5	LA-5-2	60	Quercetin	0.4062	1.2186	0.8734	1.3952
US	LA-5	LA-5-3	60	Quercetin	0.4481	1.3443	1.3796	0.9744
US	SC-1	SC-1-1	60	Quercetin	0.3607	1.082	0.6973	1.5517
US	SC-1	SC-1-2	60	Quercetin	0.4884	1.4652	1.1565	1.2669
US	SC-1	SC-1-3	60	Quercetin	0.4972	1.4915	0.8061	1.8503
US	TX-1	TX-1-1	60	Quercetin	0.381	1.143	1.4856	0.7694
US	TX-1	TX-1-2	60	Quercetin	0.3853	1.1559	1.4482	0.7982
US	TX-1	TX-1-3	60	Quercetin	0.5099	1.5296	0.5314	2.8784
US	TX-2	TX-2-1	60	Quercetin	0.3606	1.0819	1.0164	1.0644
US	TX-2	TX-2-2	60	Quercetin	0.5198	1.5594	0.8659	1.8009
US	TX-2	TX-2-3	60	Quercetin	0.586	1.758	1.1425	1.5388
US	TX-4	TX-4-4	60	Quercetin	0.4309	1.2928	0.7355	1.7577
US	TX-5	TX-5-1	60	Quercetin	0.3285	0.9856	1.1794	0.8357
US	TX-5	TX-5-2	60	Quercetin	0.4637	1.391	1.0257	1.3561
US	TX-5	TX-5-3	60	Quercetin	0.5962	1.7885	0.97	1.8438
CH	GL	GL-1	60	Quercitrin	3.9019	11.7058	0.9017	12.9819
CH	HF	HF-2	60	Quercitrin	1.3108	3.9325	1.3247	2.9686
CH	HF	HF-1	60	Quercitrin	2.5865	7.7595	1.292	6.0058
CH	HuS	HuS-2	60	Quercitrin	1.2537	3.7611	1.0256	3.6672
CH	HuS	HuS-1	60	Quercitrin	2.4722	7.4167	1.4892	4.9803
CH	LiA	LiA-2	60	Quercitrin	0.8603	2.5809	0.3898	6.6211
CH	LiA	LiA-1	60	Quercitrin	0.864	2.5921	0.4975	5.2103
CH	LiA	LiA-3	60	Quercitrin	1.5514	4.6543	0.9175	5.0728
CH	ML	ML-2	60	Quercitrin	2.3124	6.9371	0.6912	10.0363
CH	ML	ML-3	60	Quercitrin	2.7136	8.1408	0.5369	15.1625
CH	NJ	NJ-2	60	Quercitrin	0.5836	1.7507	0.6464	2.7084
CH	NJ	NJ-1	60	Quercitrin	1.0732	3.2196	0.7184	4.4817
CH	NJ	NJ-3	60	Quercitrin	1.7893	5.3679	1.2492	4.2971
CH	WX	WX-1	60	Quercitrin	0.4261	1.2782	0.5534	2.3098
CH	WX	WX-3	60	Quercitrin	2.3131	6.9392	0.565	12.2817
CH	WX	WX-2	60	Quercitrin	3.542	10.6261	1.2102	8.7805
CH	YS	YS-3	60	Quercitrin	0.5649	1.6948	1.0664	1.5893
CH	YS	YS-1	60	Quercitrin	1.4507	4.3521	1.414	3.0778
CH	ZS	ZS-2	60	Quercitrin	0.2243	0.6728	1.3779	0.4883
CH	ZS	ZS-1	60	Quercitrin	3.0944	9.2833	1.0984	8.4516
US	AL-1	AL-1-1	60	Quercitrin	0.8746	2.6237	0.9573	2.7407
US	AL-1	AL-1-2	60	Quercitrin	1.0462	3.1385	0.9712	3.2316
US	LA-1	LA-1-1	60	Quercitrin	1.0457	3.1371	0.5585	5.6171
US	LA-1	LA-1-2	60	Quercitrin	1.0996	3.2987	0.6775	4.8689
US	LA-5	LA-5-2	60	Quercitrin	0.7206	2.1618	1.0653	2.0293
US	LA-5	LA-5-5	60	Quercitrin	2.5341	7.6024	0.8734	8.7044
US	LA-5	LA-5-3	60	Quercitrin	2.6265	7.8794	1.3796	5.7114
US	SC-1	SC-1-3	60	Quercitrin	0.9609	2.8827	0.6973	4.1341
US	SC-1	SC-1-2	60	Quercitrin	1.6015	4.8045	1.1565	4.1544
US	SC-1	SC-1-1	60	Quercitrin	1.9795	5.9384	0.8061	7.3669
US	TX-1	TX-1-1	60	Quercitrin	1.3747	4.1242	1.4856	2.7761
US	TX-1	TX-1-2	60	Quercitrin	3.0413	9.124	1.4482	6.3002
US	TX-1	TX-1-3	60	Quercitrin	3.4751	10.4254	0.5314	19.6188
US	TX-2	TX-2-1	60	Quercitrin	1.4887	4.4662	1.0164	4.3941
US	TX-2	TX-2-3	60	Quercitrin	1.8736	5.6209	0.8659	6.4914
US	TX-2	TX-2-2	60	Quercitrin	2.7897	8.3691	1.1425	7.3252
US	TX-4	TX-4-4	60	Quercitrin	1.9488	5.8464	0.7355	7.9489
US	TX-5	TX-5-2	60	Quercitrin	0.8896	2.6688	1.1794	2.2628
US	TX-5	TX-5-3	60	Quercitrin	2.4734	7.4202	1.0257	7.2343
US	TX-5	TX-5-1	60	Quercitrin	3.0268	9.0803	0.97	9.3612
CH	GL	GL-1	90	Quercetin	2.4339	7.3016	2.4833	2.9403
CH	HF	HF-1	90	Quercetin	2.6165	7.8496	1.5564	5.0435
CH	HF	HF-2	90	Quercetin	3.6774	11.0322	1.5637	7.0552
CH	HuS	HuS-1	90	Quercetin	2.6165	7.8496	1.059	7.4123
CH	HuS	HuS-2	90	Quercetin	3.3115	9.9345	2.2198	4.4754
CH	LiA	LiA-1	90	Quercetin	2.4082	7.2247	1.4325	5.0435
CH	LiA	LiA-2	90	Quercetin	2.4082	7.2247	1.6658	4.3371
CH	LiA	LiA-3	90	Quercetin	2.5124	7.5372	1.5602	4.8309
CH	ML	ML-2	90	Quercetin	2.4127	7.2382	2.3858	3.0339
CH	ML	ML-3	90	Quercetin	2.6144	7.8433	1.9941	3.9333
CH	ML	ML-1	90	Quercetin	3.4371	10.3112	2.2143	4.6566
CH	NJ	NJ-2	90	Quercetin	1.3668	4.1003	1.4174	2.8928
CH	NJ	NJ-3	90	Quercetin	2.651	7.953	1.3314	5.9734
CH	WX	WX-2	90	Quercetin	2.5492	7.6476	2.1362	3.58
CH	WX	WX-3	90	Quercetin	2.6586	7.9759	2.4907	3.2023
CH	YS	YS-1	90	Quercetin	2.4941	7.4824	2.0131	3.7169
CH	YS	YS-2	90	Quercetin	3.244	9.732	2.3128	4.2079
CH	YS	YS-3	90	Quercetin	3.8597	11.579	2.8171	4.1102
CH	ZS	ZS-1	90	Quercetin	2.685	8.0549	1.8042	4.4645
CH	ZS	ZS-2	90	Quercetin	2.7635	8.2904	2.0144	4.1155
US	AL-1	AL-1-1	90	Quercetin	2.9303	8.791	2.1622	4.0658
US	AL-1	AL-1-2	90	Quercetin	4.5893	13.7678	2.1959	6.2698
US	LA-1	LA-1-1	90	Quercetin	3.903	11.7089	1.2803	9.1454
US	LA-1	LA-1-2	90	Quercetin	4.201	12.6031	1.7001	7.4132
US	LA-5	LA-5-1	90	Quercetin	3.4814	10.4443	2.5175	4.1487
US	LA-5	LA-5-2	90	Quercetin	5.4227	16.2681	2.7612	5.8917
US	LA-5	LA-5-3	90	Quercetin	6.9518	20.8553	2.2438	9.2947
US	SC-1	SC-1-1	90	Quercetin	2.5341	7.6022	2.4702	3.0776
US	SC-1	SC-1-2	90	Quercetin	2.8867	8.6601	1.2538	6.9071
US	SC-1	SC-1-3	90	Quercetin	3.405	10.2151	2.068	4.9396
US	TX-1	TX-1-1	90	Quercetin	2.534	7.6019	0.9928	7.6571
US	TX-1	TX-1-2	90	Quercetin	3.2388	9.7164	2.0947	4.6386
US	TX-1	TX-1-3	90	Quercetin	3.4084	10.2252	3.3629	3.0406
US	TX-2	TX-2-3	90	Quercetin	3.5418	10.6254	2.3482	4.5249
US	TX-2	TX-2-1	90	Quercetin	3.6966	11.0898	1.6112	6.883
US	TX-2	TX-2-2	90	Quercetin	5.1242	15.3727	2.5884	5.9391
US	TX-4	TX-4-4	90	Quercetin	4.3295	12.9884	1.6327	7.9552
US	TX-5	TX-5-2	90	Quercetin	2.5779	7.7338	1.277	6.0563
US	TX-5	TX-5-3	90	Quercetin	3.2851	9.8553	2.1243	4.6393
US	TX-5	TX-5-1	90	Quercetin	3.3021	9.9062	2.0702	4.7851
CH	GL	GL-1	90	Quercitrin	2.7081	8.1243	2.4833	3.2716
CH	HF	HF-1	90	Quercitrin	2.7319	8.1956	1.5564	5.2658
CH	HF	HF-2	90	Quercitrin	3.1542	9.4627	1.5637	6.0515
CH	HuS	HuS-2	90	Quercitrin	2.6946	8.0839	1.059	7.6335
CH	HuS	HuS-1	90	Quercitrin	2.8105	8.4315	2.2198	3.7983
CH	LiA	LiA-3	90	Quercitrin	2.588	7.764	1.4325	5.4199
CH	LiA	LiA-2	90	Quercitrin	2.7113	8.1339	1.6658	4.8829
CH	LiA	LiA-1	90	Quercitrin	2.7368	8.2103	1.5602	5.2623
CH	ML	ML-2	90	Quercitrin	2.8303	8.4909	2.3858	3.5589
CH	ML	ML-1	90	Quercitrin	2.8371	8.5114	1.9941	4.2683
CH	ML	ML-3	90	Quercitrin	2.893	8.6789	2.2143	3.9195
CH	NJ	NJ-3	90	Quercitrin	2.576	7.7281	1.4174	5.4523
CH	NJ	NJ-2	90	Quercitrin	3.3689	10.1068	1.3314	7.5911
CH	WX	WX-3	90	Quercitrin	2.9841	8.9522	2.1362	4.1907
CH	WX	WX-2	90	Quercitrin	3.5079	10.5236	2.4907	4.2252
CH	YS	YS-2	90	Quercitrin	2.576	7.7281	2.0131	3.8389
CH	YS	YS-3	90	Quercitrin	2.576	7.7281	2.3128	3.3414
CH	YS	YS-1	90	Quercitrin	4.2709	12.8127	2.8171	4.5482
CH	ZS	ZS-2	90	Quercitrin	2.6133	7.84	1.8042	4.3454
CH	ZS	ZS-1	90	Quercitrin	2.7623	8.2868	2.0144	4.1138
US	AL-1	AL-1-1	90	Quercitrin	2.6637	7.991	2.1622	3.6958
US	AL-1	AL-1-2	90	Quercitrin	2.6637	7.991	2.1959	3.6391
US	LA-1	LA-1-2	90	Quercitrin	2.9152	8.7455	1.2803	6.8308
US	LA-1	LA-1-1	90	Quercitrin	4.1438	12.4315	1.7001	7.3122
US	LA-5	LA-5-1	90	Quercitrin	2.9919	8.9758	2.5175	3.5654
US	LA-5	LA-5-2	90	Quercitrin	3.5118	10.5354	2.7612	3.8155
US	LA-5	LA-5-3	90	Quercitrin	3.7845	11.3534	2.2438	5.0599
US	SC-1	SC-1-2	90	Quercitrin	2.808	8.424	2.4702	3.4103
US	SC-1	SC-1-1	90	Quercitrin	2.8403	8.5208	1.2538	6.796
US	SC-1	SC-1-3	90	Quercitrin	3.997	11.9909	2.068	5.7983
US	TX-1	TX-1-1	90	Quercitrin	2.6422	7.9265	0.9928	7.984
US	TX-1	TX-1-2	90	Quercitrin	2.7119	8.1357	2.0947	3.8839
US	TX-1	TX-1-3	90	Quercitrin	4.3318	12.9954	3.3629	3.8643
US	TX-2	TX-2-1	90	Quercitrin	2.7623	8.2868	2.3482	3.529
US	TX-2	TX-2-3	90	Quercitrin	4.1319	12.3958	1.6112	7.6935
US	TX-2	TX-2-2	90	Quercitrin	2.7623	8.2868	2.5884	3.2015
US	TX-4	TX-4-4	90	Quercitrin	2.7623	8.2868	1.6327	5.0755
US	TX-5	TX-5-3	90	Quercitrin	2.8127	8.4382	1.277	6.6078
US	TX-5	TX-5-2	90	Quercitrin	3.1625	9.4875	2.1243	4.4662
US	TX-5	TX-5-1	90	Quercitrin	3.842	11.5259	2.0702	5.5675

## Sheet: E
pot	Venue=V	Origin of exudate donor plant=E	Population of exudate donor plant=EP	Origin of target recipient plant=T	Population of target recipient plant=TP	Site of soil collection=S	Home vs away=H	AMF of target recipient plant (%)=Tmyco	Mass of target recipient plant (g)=Tmass
1	CH	US	TX-1	CH	YT	YS	Away	1	1.62
2	CH	US	TX-1	CH	WX	YS	Away	11	1.05
3	CH	US	LA-1	CH	YT	YS	Away	5	1.51
4	CH	US	LA-1	CH	WX	YS	Away	4	0.58
5	CH	US	TX-3	CH	WX	YS	Away	4	0.44
6	CH	US	TX-3	CH	YT	YS	Away	11	1.98
7	CH	US	TX-5	CH	YT	YS	Away	9	1.1
8	CH	US	TX-5	CH	WX	YS	Away	2	0.57
9	CH	US	FL-4	CH	WX	YS	Away	5	1.68
10	CH	US	FL-4	CH	YT	YS	Away	22	1.86
11	CH	CH	HZ	CH	YT	YS	Away	6	1.25
12	CH	CH	HZ	CH	WX	YS	Away	2	0.64
13	CH	CH	HeS	CH	YT	YS	Away	4	0.87
14	CH	CH	HeS	CH	WX	YS	Away	2	1.34
15	CH	CH	HuS	CH	YT	YS	Away	5	1.13
16	CH	CH	HuS	CH	WX	YS	Away	22	0.84
17	CH	CH	GL	CH	YT	YS	Away	9	1.05
18	CH	CH	GL	CH	WX	YS	Away	7	1.49
19	CH	CH	HF	CH	YT	YS	Away	6	0.11
20	CH	CH	HF	CH	WX	YS	Away	19	1.59
21	CH	CH	ML	CH	YT	YS	Away	3	1.52
22	CH	CH	ML	CH	WX	YS	Away	13	0.42
23	CH	CH	DW	CH	YT	YS	Away	6	1.54
24	CH	CH	DW	CH	WX	YS	Away	3	0.75
25	CH	US	TX-2	CH	YT	YS	Away	14	0.63
26	CH	US	TX-2	CH	WX	YS	Away	14	0.86
27	CH	US	GA-1	CH	YT	YS	Away	4	1.2
28	CH	US	GA-1	CH	WX	YS	Away
29	CH	US	TX-1	CH	YT	WX	Home	5	0.58
30	CH	US	TX-1	CH	WX	WX	Home	10	1.34
31	CH	US	LA-1	CH	YT	WX	Home	4	1.29
32	CH	US	LA-1	CH	WX	WX	Home	17	1.13
33	CH	US	TX-3	CH	YT	WX	Home
34	CH	US	TX-3	CH	WX	WX	Home	10	1.05
35	CH	US	TX-5	CH	WX	WX	Home	21	0.69
36	CH	US	TX-5	CH	YT	WX	Home	14	1.35
37	CH	US	FL-4	CH	YT	WX	Home	12	0.87
38	CH	US	FL-4	CH	WX	WX	Home	28	0.55
39	CH	CH	HZ	CH	YT	WX	Home	10	0.49
40	CH	CH	HZ	CH	WX	WX	Home	7	0.47
41	CH	CH	HeS	CH	YT	WX	Home	28	0.41
42	CH	CH	HeS	CH	WX	WX	Home	0	0.26
43	CH	CH	HuS	CH	YT	WX	Home	12	0.54
44	CH	CH	HuS	CH	WX	WX	Home	2	0.49
45	CH	CH	GL	CH	YT	WX	Home
46	CH	CH	GL	CH	WX	WX	Home
47	CH	CH	HF	CH	YT	WX	Home
48	CH	CH	HF	CH	WX	WX	Home	16	0.21
49	CH	CH	ML	CH	YT	WX	Home	32	0.66
50	CH	CH	ML	CH	WX	WX	Home	5	0.41
51	CH	CH	DW	CH	YT	WX	Home	13	0.1
52	CH	CH	DW	CH	WX	WX	Home	6	0.7
53	CH	US	TX-2	CH	YT	WX	Home	21	0.87
54	CH	US	TX-2	CH	WX	WX	Home	19	0.24
55	CH	US	GA-1	CH	WX	WX	Home	25	0.25
56	CH	US	GA-1	CH	YT	WX	Home
57	CH	US	TX-1	CH	YT	YT	Home	40	0.81
58	CH	US	TX-1	US	TX-4	YS	Away	14	0.96
59	CH	US	LA-1	CH	YT	YT	Home	33	1
60	CH	US	LA-1	US	TX-4	YS	Away	42	2.09
61	CH	US	TX-3	CH	YT	YT	Home	27	0.76
62	CH	US	TX-3	US	TX-4	YS	Away	11	1.21
63	CH	US	TX-5	CH	YT	YT	Home	23	0.12
64	CH	US	TX-5	US	TX-4	YS	Away	29	1.96
65	CH	US	FL-4	CH	YT	YT	Home	29	0.91
66	CH	US	FL-4	US	TX-4	YS	Away	17	1.82
67	CH	CH	HZ	CH	YT	YT	Home	8	0.95
68	CH	CH	HZ	US	TX-4	YS	Away	22	1.74
69	CH	CH	HeS	CH	YT	YT	Home	30	0.46
70	CH	CH	HeS	US	TX-4	YS	Away	21	0.88
71	CH	CH	HuS	CH	YT	YT	Home	22	0.78
72	CH	CH	HuS	US	TX-4	YS	Away	9	1.27
73	CH	CH	GL	CH	YT	YT	Home		0.5
74	CH	CH	GL	US	TX-4	YS	Away		0.99
75	CH	CH	HF	CH	YT	YT	Home		0.69
76	CH	CH	HF	US	TX-4	YS	Away	21	1.19
77	CH	CH	ML	CH	YT	YT	Home	34	0.51
78	CH	CH	ML	US	TX-4	YS	Away	7	0.75
79	CH	CH	DW	CH	YT	YT	Home	31	0.66
80	CH	CH	DW	US	TX-4	YS	Away	16	0.75
81	CH	US	TX-2	CH	YT	YT	Home	17	0.43
82	CH	US	TX-2	US	TX-4	YS	Away	10	1.29
83	CH	US	GA-1	CH	YT	YT	Home	30	0.49
84	CH	US	GA-1	US	TX-4	YS	Away	2	1.01
85	CH	US	TX-1	US	TX-4	YS	Home	33	1.08
86	CH	US	TX-1	US	TX-4	YT	Home	37	1.69
87	CH	US	LA-1	US	TX-4	YS	Home	20	1.88
88	CH	US	LA-1	US	TX-4	YT	Home	35	0.83
89	CH	US	TX-3	US	TX-4	YS	Home	20	1.86
90	CH	US	TX-3	US	TX-4	YT	Home	16	0.49
91	CH	US	TX-5	US	TX-4	YS	Home	27	1.6
92	CH	US	TX-5	US	TX-4	YT	Home	20	1.14
93	CH	US	FL-4	US	TX-4	YS	Home	29	1.84
94	CH	US	FL-4	US	TX-4	YT	Home	23	1.95
95	CH	CH	HZ	US	TX-4	YS	Home	12	1.28
96	CH	CH	HZ	US	TX-4	YT	Home	25	1.82
97	CH	CH	HeS	US	TX-4	YS	Home	16	1.64
98	CH	CH	HeS	US	TX-4	YT	Home	26	1.4
99	CH	CH	HuS	US	TX-4	YS	Home	17	1.57
100	CH	CH	HuS	US	TX-4	YT	Home	19	2.06
101	CH	CH	GL	US	TX-4	YS	Home	16	1.84
102	CH	CH	GL	US	TX-4	YT	Home	24	0.46
103	CH	CH	HF	US	TX-4	YS	Home	25	0.99
104	CH	CH	HF	US	TX-4	YT	Home	19	1.79
105	CH	CH	ML	US	TX-4	YS	Home	13	1.08
106	CH	CH	ML	US	TX-4	YT	Home	21	1.48
107	CH	CH	DW	US	TX-4	YS	Home	31	1.43
108	CH	CH	DW	US	TX-4	YT	Home	31	0.17
109	CH	US	TX-2	US	TX-4	YS	Home	14	0.4
110	CH	US	TX-2	US	TX-4	YT	Home	27	0.95
111	CH	US	GA-1	US	TX-4	YS	Home	16	1.14
112	CH	US	GA-1	US	TX-4	YT	Home	32	0.59
113	CH	US	TX-1	US	TX-4	YT	Away	14	1.16
114	CH	US	TX-1	US	TX-4	WX	Home	20	1.19
115	CH	US	LA-1	US	TX-4	YT	Away	26	1.75
116	CH	US	LA-1	US	TX-4	WX	Home	28	0.69
117	CH	US	TX-3	US	TX-4	WX	Home	15	1.58
118	CH	US	TX-3	US	TX-4	YT	Away	26	1.02
119	CH	US	TX-5	US	TX-4	WX	Home	25	1.72
120	CH	US	TX-5	US	TX-4	YT	Away	37	1.06
121	CH	US	FL-4	US	TX-4	YT	Away	27	1.67
122	CH	US	FL-4	US	TX-4	WX	Home	35	0.98
123	CH	CH	HZ	US	TX-4	YT	Away	19	2.02
124	CH	CH	HZ	US	TX-4	WX	Home	43	2.04
125	CH	CH	HeS	US	TX-4	WX	Home	13	1.22
126	CH	CH	HeS	US	TX-4	YT	Away	36	1.16
127	CH	CH	HuS	US	TX-4	WX	Home	31	1.29
128	CH	CH	HuS	US	TX-4	YT	Away	59	0.7
129	CH	CH	GL	US	TX-4	YT	Away	34	1.02
130	CH	CH	GL	US	TX-4	WX	Home	21	1.32
131	CH	CH	HF	US	TX-4	YT	Away	27	1.88
132	CH	CH	HF	US	TX-4	WX	Home	25	1.33
133	CH	CH	ML	US	TX-4	WX	Home	32	1.73
134	CH	CH	ML	US	TX-4	YT	Away	16	0.98
135	CH	CH	DW	US	TX-4	YT	Away	30	0.9
136	CH	CH	DW	US	TX-4	WX	Home	57	0.9
137	CH	US	TX-2	US	TX-4	YT	Away	40	1.21
138	CH	US	TX-2	US	TX-4	WX	Home	63	0.42
139	CH	US	GA-1	US	TX-4	YT	Away	51	0.31
140	CH	US	GA-1	US	TX-4	WX	Home	32	0.61
141	CH	US	GA-1	CH	YT	WX	Away	15	0.23
142	CH	US	GA-1	CH	WX	WX	Away	44	0.65
143	CH	US	TX-2	CH	YT	WX	Away	23	0.32
144	CH	US	TX-2	CH	WX	WX	Away	42	0.77
145	CH	CH	DW	CH	YT	WX	Away	23	0.27
146	CH	CH	DW	CH	WX	WX	Away	35	0.21
147	CH	CH	ML	CH	YT	WX	Away	29	0.34
148	CH	CH	ML	CH	WX	WX	Away	30	0.67
149	CH	CH	HF	CH	WX	WX	Away	31	0.14
150	CH	CH	HF	CH	YT	WX	Away	23	0.82
151	CH	CH	GL	CH	WX	WX	Away	36	0.26
152	CH	CH	GL	CH	YT	WX	Away	20	0.23
153	CH	CH	HuS	CH	WX	WX	Away	29	0.85
154	CH	CH	HuS	CH	YT	WX	Away	23	0.51
155	CH	CH	HeS	CH	WX	WX	Away	34	0.52
156	CH	CH	HeS	CH	YT	WX	Away	26	0.35
157	CH	CH	HZ	CH	WX	WX	Away	30	0.78
158	CH	CH	HZ	CH	YT	WX	Away	31	0.61
159	CH	US	FL-4	CH	YT	WX	Away	40	0.29
160	CH	US	FL-4	CH	WX	WX	Away	29	1.17
161	CH	US	TX-5	CH	YT	WX	Away	23	1.05
162	CH	US	TX-5	CH	WX	WX	Away	34	0.66
163	CH	US	TX-3	CH	YT	WX	Away	24	0.92
164	CH	US	TX-3	CH	WX	WX	Away	28	0.69
165	CH	US	LA-1	CH	WX	WX	Away	29	0.42
166	CH	US	LA-1	CH	YT	WX	Away	29	0.21
167	CH	US	TX-1	CH	WX	WX	Away	35	0.61
168	CH	US	TX-1	CH	YT	WX	Away	36	0.78
169	CH	US	TX-1	CH	WX	YS	Home	27	1.35
170	CH	US	TX-1	CH	YT	YS	Home	37	0.77
171	CH	US	LA-1	CH	WX	YS	Home	11	1.55
172	CH	US	LA-1	CH	YT	YS	Home	21	1.05
173	CH	US	TX-3	CH	WX	YS	Home	14	1.11
174	CH	US	TX-3	CH	YT	YS	Home	7	1.36
175	CH	US	TX-5	CH	WX	YS	Home	12	1.56
176	CH	US	TX-5	CH	YT	YS	Home	22	1.24
177	CH	US	FL-4	CH	WX	YS	Home	14	1.12
178	CH	US	FL-4	CH	YT	YS	Home	38	1.22
179	CH	CH	HZ	CH	WX	YS	Home	14	2
180	CH	CH	HZ	CH	YT	YS	Home	17	2.02
181	CH	CH	HeS	CH	WX	YS	Home	5	1.35
182	CH	CH	HeS	CH	YT	YS	Home	9	0.83
183	CH	CH	HuS	CH	WX	YS	Home	12	1.52
184	CH	CH	HuS	CH	YT	YS	Home	5	0.45
185	CH	CH	GL	CH	WX	YS	Home	4	0.62
186	CH	CH	GL	CH	YT	YS	Home	10	0.54
187	CH	CH	HF	CH	WX	YS	Home	4	0.82
188	CH	CH	HF	CH	YT	YS	Home	20	0.22
189	CH	CH	ML	CH	WX	YS	Home	27	0.31
190	CH	CH	ML	CH	YT	YS	Home	21	1.18
191	CH	CH	DW	CH	WX	YS	Home	6	1.32
192	CH	CH	DW	CH	YT	YS	Home	17	0.47
193	CH	US	TX-2	CH	WX	YS	Home	7	0.74
194	CH	US	TX-2	CH	YT	YS	Home	20	0.47
195	CH	US	GA-1	CH	WX	YS	Home	19	0.23
196	CH	US	GA-1	CH	YT	YS	Home	25	0.5
197	CH	US	GA-1	CH	WX	YT	Home	30	1.48
198	CH	US	GA-1	CH	YT	YT	Away	57	0.35
199	CH	US	TX-2	CH	WX	YT	Home	32	1.16
200	CH	US	TX-2	CH	YT	YT	Away	31	1.15
201	CH	US	FL-4	CH	WX	YT	Home	51	2.04
202	CH	US	FL-4	CH	YT	YT	Away	32	1.13
203	CH	US	LA-1	CH	WX	YT	Home
204	CH	US	LA-1	CH	YT	YT	Away	47	1.79
205	CH	US	TX-1	CH	WX	YT	Home	21	0.68
206	CH	US	TX-1	CH	YT	YT	Away	60	1.11
207	CH	US	TX-5	CH	WX	YT	Home	26	0.85
208	CH	US	TX-5	CH	YT	YT	Away	49	1.49
209	CH	US	TX-3	CH	WX	YT	Home	31	0.85
210	CH	US	TX-3	CH	YT	YT	Away	45	1.43
211	CH	CH	HeS	CH	WX	YT	Home	42	0.33
212	CH	CH	HeS	CH	YT	YT	Away	13	0.54
213	CH	CH	HZ	CH	WX	YT	Home	26	0.63
214	CH	CH	HZ	CH	YT	YT	Away	13	0.59
215	CH	CH	GL	CH	WX	YT	Home	31	0.58
216	CH	CH	GL	CH	YT	YT	Away	44	0.94
217	CH	CH	HF	CH	WX	YT	Home	29	0.48
218	CH	CH	HF	CH	YT	YT	Away	12	0.68
219	CH	CH	HuS	CH	WX	YT	Home	33	0.39
220	CH	CH	HuS	CH	YT	YT	Away	11	0.89
221	CH	CH	ML	CH	WX	YT	Home	35	0.43
222	CH	CH	ML	CH	YT	YT	Away	5	0.81
223	CH	CH	DW	CH	WX	YT	Home	10	0.55
224	CH	CH	DW	CH	YT	YT	Away	34	0.12
225	CH	US	GA-1	US	TX-4	WX	Away	31	1.6
226	CH	US	GA-1	CH	WX	YT	Away	50	0.9
227	CH	US	TX-2	US	TX-4	WX	Away	24	0.64
228	CH	US	TX-2	CH	WX	YT	Away	64	0.59
229	CH	US	FL-4	US	TX-4	WX	Away	24	1.07
230	CH	US	FL-4	CH	WX	YT	Away	40	0.74
231	CH	US	LA-1	US	TX-4	WX	Away	40	1.4
232	CH	US	LA-1	CH	WX	YT	Away	55	0.93
233	CH	US	TX-1	US	TX-4	WX	Away	42	1.58
234	CH	US	TX-1	CH	WX	YT	Away	48	0.34
235	CH	US	TX-5	US	TX-4	WX	Away	40	0.61
236	CH	US	TX-5	CH	WX	YT	Away	46	0.86
237	CH	US	TX-3	US	TX-4	WX	Away	33	0.45
238	CH	US	TX-3	CH	WX	YT	Away	44	0.51
239	CH	CH	HeS	US	TX-4	WX	Away	26	1.34
240	CH	CH	HeS	CH	WX	YT	Away	35	1.1
241	CH	CH	HZ	US	TX-4	WX	Away	25	0.9
242	CH	CH	HZ	CH	WX	YT	Away	12	0.94
243	CH	CH	GL	US	TX-4	WX	Away	19	0.74
244	CH	CH	GL	CH	WX	YT	Away	42	0.66
245	CH	CH	HF	US	TX-4	WX	Away	28	1.15
246	CH	CH	HF	CH	WX	YT	Away	11	0.43
247	CH	CH	HuS	US	TX-4	WX	Away	28	0.81
248	CH	CH	HuS	CH	WX	YT	Away	37	0.43
249	CH	CH	ML	US	TX-4	WX	Away	16	0.57
250	CH	CH	ML	CH	YT	YT	Away	33	0.4
251	CH	CH	DW	US	TX-4	WX	Away	22	0.88
252	CH	CH	DW	CH	WX	YT	Away	18	0.45
253	CH	CH	HF	CH	YS	YS	Home	23	0.53
254	CH	CH	HF	CH	YS	YT	Home	17	0.76
255	CH	CH	HZ	CH	YS	YS	Home	30	0.72
256	CH	CH	HZ	CH	YS	YT	Home	9	0.89
257	CH	US	TX-3	CH	YS	YS	Home	34	1.18
258	CH	US	TX-3	CH	YS	YT	Home	37	0.7
259	CH	US	GA-1	CH	YS	YS	Home	33	0.84
260	CH	US	GA-1	CH	YS	YT	Home	35	0.9
261	CH	CH	HeS	CH	YS	YS	Home	33	1.03
262	CH	CH	HeS	CH	YS	YT	Home	27	0.46
263	CH	CH	ML	CH	YS	YS	Home	24	1.01
264	CH	CH	ML	CH	YS	YT	Home	20	0.59
265	CH	US	TX-1	CH	YS	YS	Home	13	0.79
266	CH	US	TX-1	CH	YS	YT	Home	35	0.72
267	CH	US	TX-5	CH	YS	YS	Home	21	1
268	CH	US	TX-5	CH	YS	YT	Home	35	0.6
269	CH	CH	HuS	CH	YS	YS	Home	26	0.81
270	CH	CH	HuS	CH	YS	YT	Home	28	0.67
271	CH	CH	DW	CH	YS	YS	Home	15	0.64
272	CH	CH	DW	CH	YS	YT	Home	39	0.9
273	CH	CH	GL	CH	YS	YS	Home	27	0.73
274	CH	CH	GL	CH	YS	YT	Home	11	0.79
275	CH	US	LA-1	CH	YS	YS	Home	34	0.91
276	CH	US	LA-1	CH	YS	YT	Home	37	0.87
277	CH	US	TX-2	CH	YS	YS	Home	21	0.64
278	CH	US	TX-2	CH	YS	YT	Home	26	0.8
279	CH	US	LA-2	CH	YS	YS	Home	13	0.78
280	CH	US	LA-2	CH	YS	YT	Home	36	0.64
281	CH	US	LA-2	CH	YS	YT	Away	46	0.51
282	CH	US	FL-4	CH	YS	WX	Away	41	0.76
283	CH	US	TX-2	CH	YS	YT	Away	27	0.41
284	CH	US	TX-2	CH	YS	WX	Away	45	0.9
285	CH	US	LA-1	CH	YS	YT	Away	46	0.68
286	CH	US	LA-1	CH	YS	WX	Away	33	1.19
287	CH	CH	GL	CH	YS	YT	Away	39	0.47
288	CH	CH	GL	CH	YS	WX	Away	44	2.71
289	CH	CH	DW	CH	YS	YT	Away	37	1.22
290	CH	CH	DW	CH	YS	WX	Away	33	2.01
291	CH	CH	HuS	CH	YS	YT	Away	19	1.15
292	CH	CH	HuS	CH	YS	WX	Away	33	1.25
293	CH	US	TX-5	CH	YS	YT	Away	56	1.32
294	CH	US	TX-5	CH	YS	WX	Away	35	3.53
295	CH	US	TX-1	CH	YS	YT	Away	45	0.92
296	CH	US	TX-1	CH	YS	WX	Away	32	3.69
297	CH	CH	ML	CH	YS	YT	Away	40	1.76
298	CH	CH	ML	CH	YS	WX	Away	37	3.25
299	CH	CH	HeS	CH	YS	YT	Away	32	1.54
300	CH	CH	HeS	CH	YS	WX	Away	18	2.99
301	CH	US	LA-2	CH	YS	YT	Away	38	1.85
302	CH	US	GA-1	CH	YS	WX	Away	27	2.05
303	CH	US	TX-3	CH	YS	YT	Away	53	1.91
304	CH	US	TX-3	CH	YS	WX	Away	42	1.48
305	CH	CH	HZ	CH	YS	YT	Away	40	1.11
306	CH	CH	HZ	CH	YS	WX	Away	27	2.94
307	CH	CH	HF	CH	YS	YT	Away	11	4.25
308	CH	CH	HF	CH	YS	WX	Away	29	2.97
309	CH	CH	HF	CH	YS	WX	Home	32	2.52
310	CH	CH	HF	CH	YS	YS	Away	4	4.52
311	CH	CH	HZ	CH	YS	WX	Home	28	2.37
312	CH	CH	HZ	CH	YS	YS	Away	37	3.55
313	CH	US	TX-3	CH	YS	WX	Home	18	4.34
314	CH	US	TX-3	CH	YS	YS	Away	36	2.31
315	CH	US	GA-1	CH	YS	WX	Home	23	4.81
316	CH	US	GA-1	CH	YS	YS	Away	19	2.2
317	CH	CH	HeS	CH	YS	WX	Home	11	2.74
318	CH	CH	HeS	CH	YS	YS	Away	39	3.13
319	CH	CH	ML	CH	YS	WX	Home	28	2.95
320	CH	CH	ML	CH	YS	YS	Away	17	4.49
321	CH	US	TX-1	CH	YS	WX	Home	36	2.06
322	CH	US	TX-1	CH	YS	YS	Away	4	3.41
323	CH	US	TX-5	CH	YS	WX	Home	30	3.37
324	CH	US	TX-5	CH	YS	YS	Away	2	3.03
325	CH	CH	HuS	CH	YS	WX	Home	13	3.19
326	CH	CH	HuS	CH	YS	YS	Away	15	1.2
327	CH	CH	DW	CH	YS	WX	Home	21	1.36
328	CH	CH	DW	CH	YS	YS	Away	9	1.43
329	CH	CH	GL	CH	YS	WX	Home	12	1.31
330	CH	CH	GL	CH	YS	YS	Away	23	2.99
331	CH	US	LA-1	CH	YS	WX	Home	22	2.06
332	CH	US	LA-1	CH	YS	YS	Away	15	3.24
333	CH	US	TX-2	CH	YS	WX	Home	21	2.67
334	CH	US	TX-2	CH	YS	YS	Away	23	3.08
335	CH	US	FL-4	CH	YS	WX	Home	16	1.08
336	CH	US	FL-4	CH	YS	YS	Away	36	2.01
337	CH	US	FL-4	US	GA-3	YT	Away	42	1.34
338	CH	US	FL-4	US	LA-5	YS	Home	22	1.53
339	CH	US	TX-2	US	GA-3	YT	Away	29	1.78
340	CH	US	TX-2	US	LA-5	YS	Home	30	1.62
341	CH	US	LA-1	US	GA-3	YT	Away	37	1.3
342	CH	US	LA-1	US	LA-5	YS	Home	35	2.46
343	CH	CH	GL	US	GA-3	YT	Away	34	1.55
344	CH	CH	GL	US	LA-5	YS	Home	30	3.78
345	CH	CH	DW	US	GA-3	YT	Away	32	1.97
346	CH	CH	DW	US	LA-5	YS	Home	41	3.11
347	CH	CH	HuS	US	GA-3	YT	Away	40	2.15
348	CH	CH	HuS	US	LA-5	YS	Home	28	3.4
349	CH	US	TX-5	US	GA-3	YT	Away	37	1.64
350	CH	US	TX-5	US	LA-5	YS	Home	22	3.39
351	CH	US	TX-1	US	GA-3	YT	Away	38	1.49
352	CH	US	TX-1	US	LA-5	YS	Home	29	2.9
353	CH	CH	ML	US	GA-3	YT	Away	47	2.19
354	CH	CH	ML	US	LA-5	YS	Home	26	2.03
355	CH	CH	HeS	US	GA-3	YT	Away	23	3.08
356	CH	CH	HeS	US	LA-5	YS	Home	43	3.44
357	CH	US	LA-2	US	GA-3	YT	Away	33	2.51
358	CH	US	LA-2	US	LA-5	YS	Home	33	1.82
359	CH	US	TX-3	US	GA-3	YT	Away	35	1.42
360	CH	US	TX-3	US	LA-5	YS	Home	28	2.16
361	CH	CH	HZ	US	LA-5	YS	Home	25	2.12
362	CH	CH	HZ	US	GA-3	YT	Away	13	1.83
363	CH	CH	HF	US	LA-5	YS	Home	11	3.8
364	CH	CH	HF	US	GA-3	YT	Away	21	1.48
365	CH	CH	HF	US	LA-5	YT	Home	17	5.01
366	CH	CH	HF	US	LA-5	YT	Away	22	2.57
367	CH	CH	HZ	US	LA-5	YT	Away	41	2.9
368	CH	CH	HZ	US	LA-5	YT	Home	17	3.37
369	CH	US	TX-3	US	LA-5	YT	Away	38	2.92
370	CH	US	TX-3	US	LA-5	YT	Home	24	3.52
371	CH	US	GA-1	US	LA-5	YT	Away	37	1.51
372	CH	US	GA-1	US	LA-5	YT	Home	22	2.83
373	CH	CH	HeS	US	LA-5	YT	Away	41	2.02
374	CH	CH	HeS	US	LA-5	YT	Home	24	2.28
375	CH	CH	ML	US	LA-5	YT	Away	43	1.94
376	CH	CH	ML	US	LA-5	YT	Home	20	1.95
377	CH	US	TX-1	US	LA-5	YT	Away	40	1.58
378	CH	US	TX-1	US	LA-5	YT	Home	30	2
379	CH	US	TX-5	US	LA-5	YT	Away	31	1.57
380	CH	US	TX-5	US	LA-5	YT	Home	21	2.64
381	CH	CH	HuS	US	LA-5	YT	Home	36	1.73
382	CH	CH	HuS	US	LA-5	YT	Away	39	1.96
383	CH	CH	DW	US	LA-5	YT	Away	47	1.82
384	CH	CH	DW	US	LA-5	YT	Home	22	2.65
385	CH	CH	GL	US	LA-5	YT	Away	27	3.81
386	CH	CH	GL	US	LA-5	YT	Home	33	1.14
387	CH	US	LA-1	US	LA-5	YT	Home	31	1.79
388	CH	US	LA-1	US	LA-5	YT	Away	24	1.55
389	CH	US	TX-2	US	LA-5	YT	Away	39	1.61
390	CH	US	TX-2	US	LA-5	YT	Home	22	2.02
391	CH	US	FL-4	US	LA-5	YT	Away	34	2
392	CH	US	LA-2	US	LA-5	YT	Home	31	2.01
393	CH	US	LA-2	US	GA-3	WX	Home	26	0.57
394	CH	US	LA-2	US	GA-3	WX	Away
395	CH	US	TX-2	US	GA-3	WX	Home	15	1.3
396	CH	US	TX-2	US	GA-3	WX	Away	25	0.89
397	CH	US	LA-1	US	GA-3	WX	Home	23	2.38
398	CH	US	LA-1	US	GA-3	WX	Away	25	0.6
399	CH	CH	GL	US	GA-3	WX	Home	28	2.22
400	CH	CH	GL	US	GA-3	WX	Away	34	0.93
401	CH	CH	DW	US	GA-3	WX	Home	35	2.73
402	CH	CH	DW	US	GA-3	WX	Away
403	CH	CH	HuS	US	GA-3	WX	Home	25	3.11
404	CH	CH	HuS	US	GA-3	WX	Away	29	2.15
405	CH	US	TX-5	US	GA-3	WX	Home	6	0.96
406	CH	US	TX-5	US	GA-3	WX	Away	15	1.85
407	CH	US	TX-1	US	GA-3	WX	Home	7	0.65
408	CH	US	TX-1	US	GA-3	WX	Away	35	1.57
409	CH	CH	ML	US	GA-3	WX	Home	31	1.25
410	CH	CH	ML	US	GA-3	WX	Away	41	1.73
411	CH	CH	HeS	US	GA-3	WX	Home	30	1.14
412	CH	CH	HeS	US	GA-3	WX	Away	24	2.08
413	CH	US	GA-1	US	GA-3	WX	Home	25	1.06
414	CH	US	LA-2	US	AL-1	WX	Away	20	1.55
415	CH	US	TX-3	US	LA-1	YT	Home	48	0.9
416	CH	US	TX-3	US	AL-1	WX	Away	36	1.66
417	CH	CH	HF	US	LA-1	YT	Home	36	0.52
418	CH	CH	HF	US	AL-1	WX	Away	30	2.95
419	CH	CH	HF	US	GA-3	YS	Away	5	2.5
420	CH	CH	HF	US	GA-3	YS	Home	9	3.25
421	CH	CH	HZ	US	GA-3	YS	Home	34	3.58
422	CH	CH	HZ	US	GA-3	YS	Away	30	3.93
423	CH	US	TX-3	US	GA-3	YS	Away	20	4.03
424	CH	US	TX-3	US	GA-3	YS	Home	38	5.32
425	CH	US	GA-1	US	GA-3	YS	Away	19	2.49
426	CH	US	GA-1	US	GA-3	YS	Home	34	2.72
427	CH	CH	HeS	US	GA-3	YS	Away	39	3.03
428	CH	CH	HeS	US	GA-3	YS	Home	30	3.21
429	CH	CH	ML	US	GA-3	YS	Away	29	2.61
430	CH	CH	ML	US	GA-3	YS	Home	47	1.64
431	CH	US	TX-1	US	GA-3	YS	Away	24	3.51
432	CH	US	TX-1	US	GA-3	YS	Home	35	2.43
433	CH	US	TX-5	US	GA-3	YS	Away	22	4.07
434	CH	US	TX-5	US	GA-3	YS	Home	28	2.78
435	CH	CH	HuS	US	GA-3	YS	Away	20	1.07
436	CH	CH	HuS	US	GA-3	YS	Home	34	1.24
437	CH	CH	DW	US	GA-3	YS	Away	15	3.11
438	CH	CH	DW	US	GA-3	YS	Home	24	2.7
439	CH	CH	GL	US	GA-3	YS	Away	17	2.91
440	CH	CH	GL	US	GA-3	YS	Home	33	2.96
441	CH	US	LA-1	US	GA-3	YS	Away	28	2.18
442	CH	US	LA-1	US	GA-3	YS	Home	34	3.51
443	CH	US	TX-2	US	GA-3	YS	Away	18	2.61
444	CH	US	TX-2	US	GA-3	YS	Home	23	2.38
445	CH	US	LA-2	US	GA-3	YS	Away	27	3.49
446	CH	US	FL-4	US	GA-3	YS	Home	32	2.56
447	CH	US	FL-4	US	GA-3	YT	Home	7	1.76
448	CH	US	TX-2	US	GA-3	YT	Home	20	2.07
449	CH	US	LA-1	US	GA-3	YT	Home	15	1.08
450	CH	CH	GL	US	GA-3	YT	Home	29	1.74
451	CH	CH	DW	US	GA-3	YT	Home	17	2.32
452	CH	CH	HuS	US	GA-3	YT	Home	15	1.65
453	CH	US	TX-5	US	GA-3	YT	Home	23	2.95
454	CH	US	TX-1	US	GA-3	YT	Home	10	3.43
455	CH	CH	ML	US	GA-3	YT	Home	63	1.46
456	CH	CH	HeS	US	GA-3	YT	Home	10	2.11
457	CH	US	LA-2	US	GA-3	YT	Home	34	2.65
458	CH	US	TX-3	US	GA-3	YT	Home	12	3.08
459	CH	CH	HZ	US	GA-3	YT	Home	14	1.43
460	CH	CH	HF	US	GA-3	YT	Home	24	1.9
461	CH	CH	HZ	US	AL-1	WX	Away	19	1.9
462	CH	CH	HZ	US	LA-1	YT	Home	12	0.28
463	CH	CH	HuS	US	LA-5	WX	Home	16	3.29
464	CH	CH	HuS	US	LA-1	YT	Home	44	0.35
465	CH	US	LA-2	US	LA-1	YT	Home	41	0.55
466	CH	US	FL-4	US	LA-5	WX	Home	5	2.21
467	CH	US	TX-2	US	LA-1	YT	Home	7	#VALUE!
468	CH	US	TX-2	US	LA-5	WX	Home	3	1.01
469	CH	US	TX-5	US	LA-1	YT	Home	20
470	CH	US	TX-5	US	LA-5	WX	Home	11	0.74
471	CH	CH	ML	US	LA-1	YT	Home	29	0.33
472	CH	CH	ML	US	LA-5	WX	Home	50	3.34
473	CH	CH	GL	US	LA-5	YT	Home	17	1.79
474	CH	CH	GL	US	LA-5	WX	Home	26	1.67
475	CH	CH	DW	US	LA-5	YT	Home	12	2.14
476	CH	CH	DW	US	LA-5	WX	Home	4	0.6
477	CH	CH	HeS	US	LA-5	YT	Home	26	1.46
478	CH	CH	HeS	US	LA-5	WX	Home
479	CH	CH	HZ	US	LA-5	YT	Home	41	1.35
480	CH	CH	HZ	US	LA-5	WX	Home	52	1.63
481	CH	CH	HF	US	LA-5	YT	Home	19	1.88
482	CH	CH	HF	US	LA-5	WX	Home	25	1.68
483	CH	US	TX-1	US	LA-5	YT	Home	16	1.15
484	CH	US	TX-1	US	LA-5	WX	Home	12	0.39
485	CH	US	TX-3	US	LA-5	YT	Home	37	1.01
486	CH	US	TX-3	US	LA-5	WX	Home	57	2.42
487	CH	US	GA-1	US	LA-5	YT	Home	10	1.77
488	CH	US	GA-1	US	LA-5	WX	Home	10	0.85
489	CH	US	LA-1	US	LA-5	YT	Home	28	1.84
490	CH	US	LA-1	US	LA-5	WX	Home	16	1.14
491	CH	US	LA-1	US	LA-5	YS	Away	2	1.3
492	CH	US	GA-1	US	LA-5	YS	Away	16	1.8
493	CH	US	TX-3	US	LA-5	YS	Away	14	2.87
494	CH	US	TX-1	US	LA-1	YT	Home	34	1.09
495	CH	CH	HF	US	LA-1	YT	Home	25	0.86
496	CH	CH	HZ	US	LA-1	YT	Home	46	0.87
497	CH	CH	HeS	US	LA-1	YT	Home	19	0.59
498	CH	CH	DW	US	LA-1	YT	Home	42	0.66
499	CH	CH	GL	US	LA-1	YT	Home	9	0.44
500	CH	CH	ML	US	LA-1	YT	Home	22	0.48
501	CH	US	TX-5	US	LA-1	YT	Home	33	1.02
502	CH	US	TX-2	US	LA-1	YT	Home	56	0.83
503	CH	US	FL-4	US	LA-1	YT	Home	40	0.81
504	CH	CH	HuS	US	LA-1	YT	Home	34	0.85
505	CH	CON	WATER	CH	YT	YS	Home	6	1.49
506	CH	CON	WATER	CH	WX	YS	Home	18	1.77
507	CH	CON	WATER	CH	YT	WX	Away	20	1.1
508	CH	CON	WATER	CH	WX	WX	Away	Sample missed
509	CH	CON	WATER	US	TX-4	WX	Home	12	1.42
510	CH	CON	WATER	US	TX-4	YT	Away	24	0.59
511	CH	CON	WATER	US	TX-4	YS	Home	18	1.49
512	CH	CON	WATER	US	TX-4	YT	Home	23	1.78
513	CH	CON	WATER	CH	WX	YT	Home	15	1.44
514	CH	CON	WATER	US	TX-4	YS	Away	44	1.25
515	CH	CON	WATER	CH	YT	WX	Home	36	0.85
516	CH	CON	WATER	CH	WX	WX	Home	23	0.5
517	CH	CON	WATER	CH	YT	YS	Away	8	0.83
518	CH	CON	WATER	CH	WX	YS	Away	6	1.53
519	CH	CON	WATER	CH	YT	YT	Away	4	1.16
520	CH	CON	WATER	CH	WX	YT	Home	36	1.15
521	CH	CON	WATER	CH	WX	YT	Away	36	0.43
522	CH	CON	WATER	US	TX-4	WX	Away	15	2.12
523	CH	CON	WATER	CH	YS	YT	Home	18	2.02
524	CH	CON	WATER	CH	YS	YS	Home	7	1.96
525	CH	CON	WATER	CH	YS	YT	Away	19	2.05
526	CH	CON	WATER	CH	YS	WX	Away	5	1.55
527	CH	CON	WATER	CH	YS	WX	Home	20	3.86
528	CH	CON	WATER	CH	YS	YS	Away	1	2.35
529	CH	CON	WATER	US	GA-3	YT	Away	18	1.25
530	CH	CON	WATER	US	LA-5	YS	Home	24	5.71
531	CH	CON	WATER	US	LA-5	YT	Home	16	3.67
532	CH	CON	WATER	US	LA-5	YT	Away	12	2.28
533	CH	CON	WATER	US	LA-1	WX	Home
534	CH	CON	WATER	US	AL-1	WX	Away	6	2.18
535	CH	CON	WATER	US	GA-3	YS	Away	Sample missed	0.5
536	CH	CON	WATER	US	GA-3	YS	Home	10	2.95
537	CH	CON	WATER	US	GA-3	YT	Home	20	2.3
538	CH	CON	WATER	US	LA-5	WX	Home	27	1.99
539	CH	CON	WATER	US	LA-1	YT	Home
540	CH	CON	WATER	US	LA-1	YT	Home
1	US	CH	HZ	US	TX-5	TX-2	HOME	10	3.16
2	US	CH	ZS	CH	HZ	LA-2	HOME	13	4.16
3	US	CH	WX	US	GA-1	TX-1	HOME	4	5.61
4	US	CH	WX	CH	WX	TX-1	AWAY	2	4.31
5	US	CON	WATER	CH	HZ	TX-4	HOME	3	0.74
6	US	CH	WX	CH	GL	TX-5	AWAY	6	7.22
7	US	US	FL-4	US	TX-2	TX-1	AWAY	2	2.89
8	US	US	TX-2	US	LA-2	LA-2	AWAY	7	4.25
9	US	CH	HF	US	GA-1	TX-5	HOME	5	2.34
10	US	CH	HeS	CH	ZS	LA-2	HOME	9	3.88
11	US	CON	WATER	US	TX-4	TX-1	AWAY	7	2.51
12	US	CON	WATER	CH	HuS	TX-2	HOME	2	4.33
13	US	US	GA-1	CH	ML	TX-1	HOME	6	3.85
14	US	CH	YS	US	MS-1	TX-1	AWAY	3	2.22
15	US	CH	HeS	CH	YT	TX-2	AWAY	9	3.65
16	US	CON	WATER	US	TX-2	LA-2	HOME	9	3.63
17	US	US	LA-6	CH	DW	LA-5	HOME	25	4.52
18	US	CH	ZS	US	TX-5	LA-2	HOME	5	3.45
19	US	US	LA-1	US	LA-6	TX-5	HOME	8	3.44
20	US	CON	WATER	CH	HuS	TX-5	HOME	12	4.71
21	US	US	TX-1	CH	WX	LA-2	HOME	2	3.24
22	US	US	TX-2	CH	WZ	TX-2	AWAY	4	4.25
23	US	US	LA-5	CH	YT	LA-2	HOME	3	2.09
24	US	US	LA-6	CH	GL	TX-1	AWAY	13	3.47
25	US	CH	GL	CH	DW	TX-4	AWAY	5	4.66
26	US	CH	DW	CH	ML	TX-4	HOME	7	4.43
27	US	CON	WATER	US	LA-1	TX-4	AWAY	8	2.76
28	US	US	TX-1	CH	ZS	LA-2	AWAY	13	5.14
29	US	CH	ML	US	LA-5	LA-5	HOME	1	1.66
30	US	US	LA-6	CH	HZ	TX-1	HOME	6	1.06
31	US	US	GA-1	US	FL-4	TX-5	AWAY	6	3.89
32	US	US	FL-4	US	MS-1	LA-5	AWAY	2	1.35
33	US	CH	ZS	CH	HZ	TX-4	HOME	4	3.04
34	US	US	LA-6	CH	GL	TX-4	AWAY	11	5.78
35	US	US	SC-1	CH	GL	TX-1	HOME	4	4.71
36	US	US	LA-6	CH	HZ	TX-1	HOME	8	6.56
37	US	CON	WATER	CH	YS	LA-2	AWAY	16	3.25
38	US	CH	HF	CH	HuS	TX-2	HOME	23	6.65
39	US	CH	ML	CH	HuS	TX-4	AWAY	5	4.68
40	US	US	TX-2	CH	WZ	LA-5	HOME	4	5.04
41	US	CH	HF	CH	HF	LA-2	HOME	5	3.38
42	US	CON	WATER	US	MS-1	TX-4	HOME	2	6.06
43	US	US	GA-1	US	LA-1	TX-1	HOME	12	4.13
44	US	US	GA-1	US	SC-1	TX-2	AWAY	7	2.46
45	US	US	AL-1	CH	YS	LA-5	HOME	6	2.05
46	US	CH	HF	US	LA-5	TX-2	HOME	5	4.56
47	US	CH	HuS	CH	WX	TX-4	HOME	1	0.82
48	US	CH	WX	CH	ZS	TX-4	HOME	9	5.12
49	US	CH	YT	US	TX-4	TX-5	AWAY	13	3.14
50	US	US	TX-2	US	TX-4	LA-2	HOME	17	4.81
51	US	CH	HuS	CH	DW	TX-2	HOME	4	2.72
52	US	CH	HF	CH	WX	TX-4	AWAY	3	3.4
53	US	US	LA-2	US	MS-1	LA-2	AWAY	21	9.03
54	US	CH	WX	CH	HZ	TX-5	HOME	6	0.66
55	US	US	TX-5	CH	WX	LA-2	AWAY	4	3.48
56	US	US	TX-1	US	LA-6	TX-1	HOME	30	4.89
57	US	US	TX-1	CH	WX	TX-2	HOME	3	4.19
58	US	CH	HF	CH	HuS	TX-2	HOME	14	4.51
59	US	CH	GL	US	MS-1	TX-1	AWAY	3	5.01
60	US	CH	YS	US	TX-4	TX-1	HOME	4	2.94
61	US	CH	HZ	US	FL-4	TX-1	AWAY	13	4.28
62	US	US	LA-1	CH	YT	TX-5	HOME	2	3.12
63	US	US	TX-5	CH	ML	LA-5	AWAY	15	0.98
64	US	CON	WATER	US	TX-2	TX-5	HOME	18	7.89
65	US	CON	WATER	CH	HeS	LA-2	AWAY	23	3.58
66	US	CH	HuS	US	AL-1	TX-4	AWAY	2	4.03
67	US	US	LA-6	US	TX-4	TX-4	HOME	1	4.84
68	US	CON	WATER	CH	WZ	TX-2	HOME	3	4.91
69	US	CH	HuS	CH	HF	LA-2	HOME	18	3.97
70	US	CH	HeS	CH	DW	LA-2	AWAY	10	2.75
71	US	CH	GL	US	TX-5	LA-5	HOME	14	1.25
72	US	CON	WATER	US	LA-2	TX-4	AWAY	1	4.27
73	US	US	TX-2	US	LA-6	TX-5	HOME	8	4.44
74	US	US	GA-1	US	AL-1	TX-4	AWAY	1	8.14
75	US	CH	DW	CH	DW	TX-1	AWAY	15	4.22
76	US	US	LA-1	US	SC-1	TX-1	HOME	6	4.01
77	US	CH	ZS	CH	WX	LA-5	HOME	27	2.76
78	US	US	GA-1	CH	WZ	LA-5	HOME	3	1.5
79	US	US	TX-5	US	TX-1	TX-5	HOME	8	3.82
80	US	US	LA-2	CH	ML	LA-5	AWAY	3	1.31
81	US	CON	WATER	CH	ML	TX-1	AWAY	11	5.66
82	US	CH	ZS	CH	GL	TX-4	HOME	11	3.71
83	US	CON	WATER	US	AL-1	TX-4	HOME	2	5.67
84	US	CH	YS	CH	ZS	LA-5	HOME	11	2.22
85	US	CH	DW	US	GA-1	TX-1	AWAY	5	1.58
86	US	CH	YT	US	TX-2	LA-5	AWAY	14	1.85
87	US	CH	YS	CH	HuS	LA-5	AWAY	0	1.54
88	US	US	LA-2	CH	YT	LA-5	HOME	8	3.3
89	US	US	FL-4	CH	ZS	LA-5	AWAY	4	2.44
90	US	CH	ZS	CH	YT	LA-2	HOME	4	3.09
91	US	US	GA-1	US	TX-4	TX-5	AWAY	5	5.59
92	US	CH	YT	CH	HF	TX-2	AWAY	9	3.8
93	US	CON	WATER	CH	YS	TX-5	HOME	5	6.19
94	US	CON	WATER	US	TX-5	LA-2	HOME	8	5.83
95	US	CON	WATER	CH	ML	TX-2	AWAY	3	4.97
96	US	CON	WATER	CH	YT	TX-1	HOME	2	2.01
97	US	CH	ML	CH	HeS	TX-1	AWAY	7	1.96
98	US	US	TX-5	CH	HuS	TX-4	AWAY	5	6.12
99	US	US	SC-1	US	AL-1	TX-2	AWAY	14	4.52
100	US	CH	YT	US	TX-1	LA-2	HOME	20	4.58
101	US	US	LA-6	US	FL-4	LA-5	HOME	22	3.14
102	US	US	TX-2	US	SC-1	LA-2	HOME	32	3.07
103	US	CON	WATER	US	LA-5	LA-5	HOME	19	1.9
104	US	CH	YS	CH	ZS	TX-1	HOME	16	2.63
105	US	CH	ML	CH	DW	TX-1	HOME	19	2.64
106	US	US	SC-1	US	LA-2	TX-2	AWAY	12	4.32
107	US	CH	WZ	CH	WZ	TX-5	HOME	8	6.28
108	US	CH	DW	CH	WZ	LA-5	AWAY	19	1.4
109	US	CH	WZ	US	LA-5	LA-5	AWAY	20	1.02
110	US	CH	HZ	US	MS-1	TX-1	AWAY	0	3.83
111	US	US	LA-6	CH	WZ	LA-5	AWAY	17	3.26
112	US	US	TX-4	CH	HeS	TX-4	HOME	8	2.1
113	US	US	TX-5	US	TX-1	TX-2	AWAY	17	3.91
114	US	US	FL-4	CH	ZS	TX-5	HOME	19	8.74
115	US	CH	ZS	CH	YS	LA-2	AWAY	4	5.61
116	US	CON	WATER	CH	YT	TX-2	AWAY	8	3.2
117	US	US	LA-5	US	LA-2	TX-5	AWAY	6	1.34
118	US	CH	GL	US	TX-4	TX-2	AWAY	9	4.49
119	US	CON	WATER	US	MS-1	LA-2	AWAY	1	6.32
120	US	US	MS-1	CH	DW	TX-2	HOME	11	2.52
121	US	US	MS-1	US	LA-1	TX-1	HOME	42	8.3
122	US	CH	ZS	US	TX-4	LA-5	HOME	2	1.05
123	US	US	LA-5	US	FL-4	TX-2	AWAY	34	4.36
124	US	CH	ML	US	TX-2	LA-5	HOME	11	1.96
125	US	US	TX-4	US	GA-1	TX-5	HOME	4	2.63
126	US	CH	HuS	CH	HeS	TX-5	AWAY	21	4.86
127	US	US	GA-1	US	LA-5	TX-5	HOME	15	8.84
128	US	US	SC-1	CH	HeS	TX-2	HOME	8	4.57
129	US	CON	WATER	US	AL-1	TX-5	AWAY	19	3.43
130	US	US	AL-1	US	LA-2	LA-5	HOME	5	2.94
131	US	CH	HeS	CH	YS	TX-4	HOME	18	7.68
132	US	CH	WZ	US	SC-1	TX-2	AWAY	7	2.5
133	US	CH	HF	US	TX-4	LA-2	HOME	19	3.63
134	US	CH	WZ	US	TX-2	LA-5	HOME	4	3.43
135	US	CON	WATER	US	TX-5	TX-1	AWAY	8	2.66
136	US	US	SC-1	US	LA-1	TX-2	HOME	36	4.34
137	US	US	TX-1	CH	YT	TX-1	HOME	20	2.94
138	US	US	GA-1	CH	GL	TX-1	HOME	3	5.23
139	US	CH	ZS	US	LA-2	LA-2	HOME	8	3.94
140	US	US	LA-5	CH	WZ	TX-1	AWAY	9	4.7
141	US	CON	WATER	CH	YT	LA-5	AWAY	9	1.39
142	US	CH	YT	CH	YS	TX-5	HOME	4	4.64
143	US	CH	HeS	CH	WX	LA-5	HOME	3	2.22
144	US	CON	WATER	US	SC-1	TX-2	AWAY	26	3.56
145	US	CON	WATER	CH	WX	LA-2	AWAY	19	3.11
146	US	CON	WATER	US	LA-5	TX-1	AWAY	1	3.2
147	US	CH	GL	CH	GL	TX-2	HOME	13	4.62
148	US	US	LA-2	US	TX-5	LA-2	HOME	8	3.34
149	US	US	TX-4	US	TX-2	LA-2	HOME	29	5.67
150	US	US	TX-2	US	MS-1	TX-2	HOME	6	3.89
151	US	US	TX-5	US	AL-1	LA-2	HOME	1	#VALUE!
152	US	US	LA-5	US	TX-5	LA-2	AWAY	37	7.44
153	US	US	TX-5	US	LA-2	TX-5	AWAY	18	3.11
154	US	CH	HeS	CH	HuS	TX-1	AWAY	1	4.7
155	US	US	GA-1	US	TX-2	LA-2	HOME	16	5
156	US	CON	WATER	CH	HZ	TX-4	AWAY	4	4.02
157	US	CH	WX	US	FL-4	TX-1	AWAY	6	1.69
158	US	CH	WZ	CH	ML	TX-2	AWAY	14	3.9
159	US	CON	WATER	US	TX-5	LA-5	AWAY	20	1.29
160	US	US	LA-6	CH	HF	TX-5	AWAY	2	2.1
161	US	CON	WATER	CH	YS	LA-2	HOME	27	2.35
162	US	US	LA-1	CH	YS	TX-5	AWAY	6	5.42
163	US	CON	WATER	CH	HF	TX-2	AWAY	22	3.34
164	US	CH	YT	CH	ML	TX-4	HOME	14	1.73
165	US	CH	HF	US	TX-2	LA-2	AWAY	15	5.55
166	US	CH	WX	US	LA-6	TX-4	AWAY	26	2.69
167	US	US	AL-1	US	TX-4	TX-4	HOME	31	3.06
168	US	US	LA-2	US	TX-5	LA-5	HOME	10	3.39
169	US	US	TX-4	CH	HuS	TX-1	HOME	9	2.35
170	US	CH	DW	CH	YS	TX-4	AWAY	7	5.4
171	US	US	TX-4	CH	HeS	TX-4	AWAY	11	5.41
172	US	US	TX-4	CH	ZS	LA-5	AWAY	13	0.92
173	US	CON	WATER	CH	WX	TX-2	HOME	21	4.19
174	US	US	MS-1	US	TX-1	LA-5	AWAY	15	0.7
175	US	CON	WATER	US	SC-1	TX-1	HOME	1	1.13
176	US	CON	WATER	CH	ZS	TX-4	AWAY	10	3.58
177	US	CH	YT	US	TX-2	TX-4	AWAY	18	4.24
178	US	CH	HZ	US	LA-5	TX-4	HOME	5	3.8
179	US	US	LA-1	CH	HeS	LA-5	AWAY	5	0.81
180	US	CH	GL	CH	WX	TX-4	HOME	5	5.13
181	US	CH	DW	US	TX-4	LA-5	HOME	7	1.32
182	US	CH	HF	CH	GL	TX-5	HOME	9	4.34
183	US	US	TX-2	US	TX-2	TX-1	HOME	10	4.58
184	US	CH	YT	CH	YT	LA-2	HOME	29	3.2
185	US	CH	YS	CH	DW	LA-5	HOME	21	1.27
186	US	CH	HZ	CH	WZ	TX-4	AWAY	14	3.87
187	US	CON	WATER	US	FL-4	LA-2	HOME	38	2.44
188	US	US	TX-1	US	LA-2	TX-2	HOME	32	4.1
189	US	US	TX-2	CH	ZS	TX-2	AWAY	37	3.17
190	US	US	LA-6	CH	YT	TX-1	AWAY	9	3.11
191	US	US	TX-5	US	LA-1	TX-1	HOME	22	3.47
192	US	CH	HZ	CH	WZ	LA-2	AWAY	18	4.88
193	US	CH	WX	CH	WX	LA-5	AWAY	10	1.53
194	US	CON	WATER	US	LA-1	TX-5	AWAY	6	3.57
195	US	US	SC-1	CH	DW	LA-5	AWAY	1	2.1
196	US	US	AL-1	CH	DW	LA-5	HOME	26	3.07
197	US	CH	HuS	CH	YS	LA-5	AWAY	37	0.58
198	US	CH	YT	CH	ZS	TX-2	HOME	15	4.01
199	US	US	LA-5	US	GA-1	LA-2	HOME	53	4.34
200	US	CH	WZ	US	TX-5	LA-2	HOME	18	3.28
201	US	US	GA-1	CH	HZ	TX-1	HOME	19	2.86
202	US	CH	WX	US	GA-1	TX-2	HOME	9	3.98
203	US	US	TX-1	US	LA-1	TX-1	AWAY	16	5.92
204	US	CH	YS	CH	HF	LA-5	AWAY	8	2.05
205	US	US	SC-1	US	TX-2	TX-5	AWAY	1	4.71
206	US	CH	GL	US	TX-4	TX-2	HOME	33	4.45
207	US	US	LA-1	US	TX-2	LA-2	AWAY	26	5.63
208	US	CH	HF	US	SC-1	TX-2	AWAY	18	3.45
209	US	US	LA-2	CH	HuS	TX-4	AWAY	14	3.8
210	US	US	LA-5	CH	YT	TX-4	AWAY	12	4.05
211	US	CON	WATER	US	MS-1	TX-2	HOME	23	4.51
212	US	US	GA-1	US	LA-2	TX-2	AWAY	12	1.93
213	US	CH	HZ	US	LA-5	TX-4	HOME	10	2.81
214	US	CON	WATER	US	AL-1	LA-2	AWAY	19	3.79
215	US	CON	WATER	US	TX-1	LA-2	HOME	27	3.49
216	US	CON	WATER	US	TX-2	TX-2	AWAY	6	3.53
217	US	CH	HZ	CH	ML	TX-2	HOME	23	4.68
218	US	CH	HF	US	LA-1	TX-2	HOME	13	2.98
219	US	US	LA-1	CH	HF	TX-1	HOME	2	0.92
220	US	CON	WATER	US	SC-1	TX-4	AWAY	4	4.86
221	US	CH	WZ	US	FL-4	TX-1	HOME	5	0.74
222	US	CON	WATER	CH	HeS	TX-4	AWAY	10	4.03
223	US	CH	WZ	US	TX-2	TX-4	HOME	3	4.41
224	US	US	TX-4	CH	GL	TX-4	HOME	14	2.26
225	US	CH	ZS	CH	WZ	TX-5	HOME	6	4.12
226	US	US	TX-4	US	TX-4	TX-1	HOME	34	4.15
227	US	US	LA-1	CH	DW	TX-1	HOME	1	4.15
228	US	US	LA-6	CH	HF	LA-2	HOME	24	2.68
229	US	US	FL-4	CH	HZ	TX-5	HOME	18	4.98
230	US	US	LA-2	US	GA-1	TX-5	AWAY	7	6.65
231	US	CH	ML	CH	HZ	TX-5	AWAY	7	4.12
232	US	US	TX-1	US	LA-6	LA-5	HOME	2	2.19
233	US	US	LA-6	CH	HZ	LA-5	HOME	7	2.28
234	US	CH	HeS	US	TX-2	TX-1	AWAY	8	3.33
235	US	CH	ZS	US	LA-6	LA-5	AWAY	40	0.6
236	US	CH	HeS	CH	HeS	LA-2	AWAY	23	4.75
237	US	CON	WATER	CH	DW	LA-2	AWAY	5	2.1
238	US	US	LA-2	US	LA-5	LA-2	AWAY	11	6.58
239	US	CH	HeS	US	AL-1	TX-1	HOME	17	3.45
240	US	CH	WX	US	LA-6	TX-4	HOME	6	6.19
241	US	US	SC-1	US	TX-2	LA-5	HOME	6	2.68
242	US	US	GA-1	US	LA-1	TX-2	AWAY	4	4.28
243	US	CON	WATER	CH	GL	LA-5	AWAY	6	0.86
244	US	CH	ZS	US	LA-6	LA-5	HOME	7	0.52
245	US	CH	YS	CH	HeS	TX-4	HOME	20	3.24
246	US	CON	WATER	CH	DW	TX-4	HOME	7	3.07
247	US	CH	YS	CH	ZS	TX-5	HOME	14	4.23
248	US	CH	HF	US	SC-1	TX-4	AWAY	6	3.28
249	US	US	TX-2	US	LA-2	TX-4	HOME	31	5.1
250	US	CH	HZ	US	TX-4	TX-5	AWAY	16	3.56
251	US	US	TX-1	CH	YS	TX-2	AWAY	17	4.92
252	US	CON	WATER	US	GA-1	TX-5	HOME	22	5.61
253	US	US	GA-1	CH	ML	LA-2	HOME	20	4.59
254	US	CH	YS	US	LA-2	TX-1	HOME	14	2.31
255	US	CON	WATER	CH	ZS	TX-5	AWAY	25	3.69
256	US	CH	HZ	US	FL-4	TX-4	HOME	16	2.75
257	US	US	GA-1	CH	ZS	LA-5	HOME	8	0.95
258	US	CON	WATER	US	LA-6	LA-5	AWAY	18	0.6
259	US	US	TX-4	US	LA-5	TX-5	AWAY	11	4.28
260	US	US	TX-1	CH	HZ	TX-5	AWAY	19	5.22
261	US	CON	WATER	CH	ML	TX-2	HOME	22	4.6
262	US	CH	HZ	CH	YT	TX-2	HOME	26	2.77
263	US	CH	ZS	CH	DW	TX-4	AWAY	4	3.8
264	US	CH	ML	CH	YS	TX-2	HOME	16	4.51
265	US	US	AL-1	CH	ML	TX-2	AWAY	20	3.66
266	US	US	LA-2	US	GA-1	LA-2	HOME	7	4.74
267	US	US	TX-2	CH	ML	TX-5	HOME	36	4.84
268	US	CH	HeS	CH	YS	TX-4	HOME	29	3.89
269	US	CH	HuS	US	TX-5	TX-5	AWAY	1	0.36
270	US	CH	YT	US	LA-6	TX-1	HOME	11	4.51
271	US	CH	HF	CH	ML	TX-1	AWAY	13	5.11
272	US	US	FL-4	US	TX-5	TX-4	AWAY	22	4.6
273	US	US	LA-2	US	LA-5	LA-5	HOME	10	2.99
274	US	US	TX-2	CH	WZ	LA-5	HOME	33	3.25
275	US	CH	DW	CH	DW	TX-5	AWAY	12	5.09
276	US	CH	DW	CH	HuS	TX-2	HOME	4	2.41
277	US	US	TX-5	CH	HuS	TX-4	AWAY	5	3.35
278	US	US	TX-4	CH	HF	LA-5	AWAY	48	1.15
279	US	US	AL-1	US	TX-1	TX-1	AWAY	22	1.74
280	US	US	LA-5	CH	ML	TX-4	HOME	12	1.71
281	US	US	MS-1	US	LA-6	LA-2	AWAY	14	2.81
282	US	CON	WATER	US	FL-4	TX-2	AWAY	3	3.77
283	US	CON	WATER	US	LA-1	TX-4	HOME	24	2.92
284	US	CH	DW	US	TX-1	LA-2	HOME	6	2.85
285	US	CH	HZ	CH	HF	TX-2	AWAY	26	4.34
286	US	CH	ML	CH	GL	TX-4	HOME	26	4.54
287	US	US	LA-1	CH	GL	LA-5	AWAY	11	2.06
288	US	US	SC-1	CH	ML	LA-2	AWAY	18	3.26
289	US	US	TX-2	US	TX-4	TX-5	AWAY	32	3.72
290	US	CON	WATER	CH	HF	TX-4	AWAY	23	5.01
291	US	US	AL-1	CH	WX	TX-1	HOME	15	3.31
292	US	CON	WATER	US	TX-4	TX-5	HOME	17	4.88
293	US	US	FL-4	CH	ZS	TX-5	AWAY	20	4.04
294	US	CH	DW	CH	HZ	TX-2	HOME	15	5.1
295	US	CON	WATER	US	GA-1	TX-4	AWAY	14	2.86
296	US	US	TX-4	US	LA-5	TX-2	HOME	10	3.72
297	US	CH	DW	US	LA-5	LA-2	HOME	17	3.79
298	US	CH	HF	CH	HZ	TX-2	AWAY	17	3.91
299	US	US	AL-1	CH	YS	TX-5	AWAY	13	5.08
300	US	CH	GL	CH	WZ	TX-2	AWAY	27	5.06
301	US	US	LA-1	CH	YT	TX-4	HOME	14	3.9
302	US	US	LA-2	US	GA-1	TX-2	AWAY	52	3.53
303	US	US	LA-1	CH	HZ	LA-5	AWAY	47	0.56
304	US	CON	WATER	US	LA-6	TX-2	HOME	39	3.19
305	US	US	LA-5	CH	GL	TX-1	AWAY	5	3.08
306	US	CON	WATER	US	LA-2	TX-4	AWAY	6	5.57
307	US	US	MS-1	CH	GL	LA-2	AWAY	8	3.64
308	US	CH	YT	CH	HF	LA-2	AWAY	23	5.18
309	US	CH	HF	US	MS-1	TX-1	AWAY	2	5.01
310	US	CH	WZ	CH	HuS	TX-5	AWAY	34	5.41
311	US	US	TX-5	CH	GL	TX-5	HOME	50	6.89
312	US	US	FL-4	US	LA-2	LA-2	HOME	30	2.84
313	US	CH	ML	US	MS-1	LA-2	AWAY	7	2.67
314	US	US	LA-1	CH	HZ	LA-2	HOME	36	5.27
315	US	CH	HeS	US	SC-1	LA-2	HOME	38	7.33
316	US	US	GA-1	CH	HuS	LA-5	AWAY	35	0.99
317	US	US	TX-1	CH	WZ	LA-5	AWAY	19	2.25
318	US	CH	WZ	US	SC-1	LA-5	HOME	2	1.88
319	US	CH	YT	CH	HeS	LA-5	AWAY	32	1.48
320	US	US	TX-5	US	LA-1	LA-5	AWAY	13	2.13
321	US	US	TX-5	US	LA-5	TX-5	AWAY	20	3.95
322	US	CH	WZ	CH	WZ	TX-2	AWAY	20	3.83
323	US	US	MS-1	US	TX-1	LA-2	HOME	27	5.71
324	US	CH	DW	US	SC-1	LA-2	AWAY	23	1.95
325	US	US	TX-4	US	LA-6	TX-1	HOME	30	2.39
326	US	CH	GL	CH	DW	LA-2	HOME	12	3.48
327	US	CH	WZ	US	TX-5	LA-5	HOME	10	2.2
328	US	US	TX-5	US	LA-5	TX-4	AWAY	17	5.51
329	US	US	TX-1	US	LA-1	LA-2	AWAY	9	5.39
330	US	US	LA-2	US	TX-1	TX-5	AWAY	17	4.51
331	US	CH	YT	US	LA-2	TX-4	AWAY	9	5.01
332	US	US	LA-5	CH	WX	TX-5	HOME	1	5.49
333	US	CH	WX	US	AL-1	TX-2	AWAY	12	5.69
334	US	CH	YS	CH	HF	TX-4	HOME	8	5.14
335	US	US	AL-1	US	LA-5	TX-4	AWAY	35	4.42
336	US	CH	WZ	US	SC-1	TX-5	AWAY	5	5.51
337	US	CH	YS	CH	YT	TX-1	AWAY	9	3
338	US	CH	HuS	US	FL-4	TX-4	AWAY	9	3.73
339	US	US	TX-4	US	FL-4	LA-5	AWAY	45	1.34
340	US	CH	HF	US	FL-4	TX-5	HOME	9	8.18
341	US	US	TX-4	US	LA-5	TX-4	AWAY	19	5.44
342	US	CH	YS	US	SC-1	TX-2	HOME	5	6.04
343	US	US	FL-4	US	LA-1	TX-1	AWAY	6	5.8
344	US	CH	WZ	CH	HeS	TX-5	AWAY	10	5.2
345	US	CON	WATER	US	LA-6	TX-4	AWAY	36	5.21
346	US	US	LA-6	CH	GL	LA-2	AWAY	10	3.88
347	US	CH	YS	US	LA-1	TX-2	HOME	1	4.29
348	US	CON	WATER	US	LA-2	LA-2	AWAY	17	3.95
349	US	CH	WZ	US	MS-1	TX-2	AWAY	1	4.97
350	US	US	LA-6	US	LA-5	LA-5	HOME	2	4.44
351	US	CH	DW	CH	HeS	TX-5	AWAY	1	6.45
352	US	US	TX-4	CH	WZ	TX-5	HOME	1	4.72
353	US	US	TX-1	US	SC-1	TX-2	HOME	24	3.95
354	US	US	TX-2	US	LA-6	TX-5	HOME	16	4.52
355	US	US	MS-1	US	TX-5	TX-1	AWAY	13	2.34
356	US	CH	HuS	CH	WX	TX-5	HOME	2	4.99
357	US	CON	WATER	CH	HF	LA-5	AWAY	44	1.69
358	US	CH	ML	CH	GL	TX-1	AWAY	19	3.92
359	US	CH	HeS	CH	ML	TX-5	AWAY	9	4.82
360	US	US	LA-2	US	GA-1	LA-2	AWAY	30	4.86
361	US	US	LA-1	US	TX-5	TX-2	HOME	51	4.57
362	US	CH	ZS	CH	HeS	TX-4	HOME	10	2.73
363	US	CH	HeS	US	LA-6	TX-4	HOME	30	7.05
364	US	US	GA-1	US	LA-1	LA-5	AWAY	4	2.01
365	US	US	TX-2	US	LA-6	LA-2	HOME	2	3.63
366	US	CH	GL	CH	WZ	LA-5	HOME	15	3.29
367	US	CH	DW	US	TX-2	TX-4	HOME	8	4.98
368	US	CH	YT	CH	YT	LA-5	AWAY	21	0.96
369	US	CH	ZS	CH	ZS	TX-2	AWAY	23	3.43
370	US	US	GA-1	US	LA-2	LA-5	HOME	3	4.48
371	US	US	AL-1	CH	YS	TX-1	HOME	1	5.23
372	US	CH	WX	US	GA-1	TX-4	AWAY	14	4.97
373	US	US	FL-4	US	GA-1	LA-5	AWAY	28	1.97
374	US	CH	YS	US	GA-1	LA-5	HOME	40	1.73
375	US	CH	ML	CH	YT	TX-2	HOME	43	3.56
376	US	CH	ML	US	GA-1	TX-5	HOME	40	5.32
377	US	US	LA-1	US	GA-1	TX-5	HOME	24	7.2
378	US	CH	ZS	CH	ZS	LA-5	AWAY	43	1.18
379	US	CH	GL	US	TX-5	TX-4	HOME	16	3.64
380	US	CH	WX	CH	WX	TX-2	HOME	21	3.65
381	US	CH	HeS	US	LA-1	TX-5	HOME	9	4.28
382	US	CH	YT	CH	ZS	LA-5	HOME	39	2.62
383	US	CH	HZ	US	LA-5	TX-5	HOME	7	5.74
384	US	US	GA-1	CH	DW	LA-5	HOME	2	0.25
385	US	US	MS-1	CH	ML	TX-1	HOME	58	6.4
386	US	US	LA-1	CH	YS	TX-1	AWAY	1	2.46
387	US	CH	WX	CH	YS	LA-5	HOME	28	3.34
388	US	CH	ML	US	MS-1	TX-2	AWAY	32	3.62
389	US	CH	HuS	CH	ML	TX-1	AWAY	21	3.27
390	US	CON	WATER	US	LA-5	TX-1	AWAY	23	2.74
391	US	CH	WZ	CH	ZS	TX-5	AWAY	27	3.21
392	US	CON	WATER	CH	WZ	TX-4	HOME	1	5.93
393	US	US	GA-1	US	LA-6	TX-1	HOME	31	3.62
394	US	US	SC-1	US	TX-1	TX-4	HOME	27	3.31
395	US	US	GA-1	CH	YT	TX-1	HOME	38	4
396	US	CH	WZ	US	LA-5	TX-5	AWAY	21	5.42
397	US	CH	HeS	CH	GL	LA-2	AWAY	9	4.86
398	US	US	TX-1	US	GA-1	TX-2	HOME	4	5.02
399	US	CH	ZS	US	MS-1	TX-1	HOME	13	4.9
400	US	US	AL-1	CH	HeS	TX-5	AWAY	1	3.9
401	US	US	TX-1	US	AL-1	LA-5	AWAY	42	1.51
402	US	CON	WATER	CH	GL	TX-1	AWAY	35	4.42
403	US	US	GA-1	CH	WZ	LA-2	AWAY	50	4.54
404	US	CH	YS	CH	HZ	TX-4	HOME	17	3.51
405	US	CON	WATER	CH	WX	LA-5	AWAY	18	1.54
406	US	CH	GL	CH	HZ	LA-2	HOME	1	0.46
407	US	CH	HuS	US	SC-1	TX-5	HOME	88	1.86
408	US	CH	HZ	CH	HZ	TX-4	AWAY	16	5.33
409	US	CH	GL	CH	HeS	TX-4	AWAY	20	2.85
410	US	US	AL-1	US	GA-1	LA-2	AWAY	23	5.32
411	US	US	AL-1	CH	WX	TX-1	AWAY	16	2.27
412	US	CH	HZ	US	TX-1	LA-5	HOME	2	3.76
413	US	CH	GL	CH	WZ	TX-2	HOME	13	4.71
414	US	CH	WX	CH	GL	TX-4	HOME	10	2.61
415	US	CH	WX	CH	WX	LA-2	HOME	19	4.67
416	US	US	SC-1	US	TX-1	TX-2	AWAY	18	3.68
417	US	US	GA-1	US	TX-5	LA-5	HOME	24	2.56
418	US	US	AL-1	US	TX-5	LA-2	HOME	38	4.3
419	US	US	LA-5	US	AL-1	TX-4	HOME	4	3.03
420	US	CH	WX	US	MS-1	TX-1	AWAY	23	2.82
421	US	CH	GL	US	AL-1	TX-1	AWAY	42	4.75
422	US	CON	WATER	CH	HZ	LA-5	AWAY	41	0.77
423	US	CH	YT	US	LA-2	TX-2	AWAY	44	3.77
424	US	US	MS-1	US	TX-2	LA-5	AWAY	25	2.39
425	US	US	LA-5	CH	YS	LA-2	AWAY	42	5.3
426	US	CON	WATER	US	FL-4	TX-2	HOME	7	3.06
427	US	CH	HuS	CH	WX	TX-2	AWAY	27	3.28
428	US	US	LA-1	US	TX-4	LA-2	AWAY	41	2.92
429	US	US	SC-1	CH	HeS	TX-5	AWAY	27	5.01
430	US	CH	YT	US	FL-4	TX-4	AWAY	26	4.75
431	US	US	LA-2	US	FL-4	TX-5	AWAY	10	5.27
432	US	CH	HF	US	LA-6	TX-5	HOME	26	4.2
433	US	US	TX-5	CH	WZ	TX-1	AWAY	28	4.61
434	US	CH	DW	CH	HF	TX-1	HOME	1	3.28
435	US	US	FL-4	US	AL-1	TX-4	AWAY	38	1.95
436	US	US	LA-6	US	TX-2	TX-1	AWAY	54	3.25
437	US	US	TX-5	US	AL-1	TX-5	AWAY	26	3.57
438	US	CH	ML	CH	HZ	TX-4	AWAY	2	4.73
439	US	US	FL-4	CH	WX	LA-2	HOME	46	3.96
440	US	US	TX-1	CH	DW	TX-5	AWAY	13	2.94
441	US	CON	WATER	US	TX-1	LA-5	AWAY	0	1.23
442	US	CON	WATER	CH	DW	TX-1	HOME	3	1.41
443	US	CH	YT	CH	YS	TX-2	HOME	0	4.44
444	US	US	TX-2	CH	YS	TX-4	AWAY	3	4.74
445	US	CH	WZ	US	LA-2	TX-4	HOME	1	4.49
446	US	CH	GL	CH	ML	TX-1	HOME	3	4.22
447	US	US	LA-6	CH	DW	TX-2	AWAY	61	2
448	US	CH	ML	CH	HF	LA-2	AWAY	1	5.45
449	US	CON	WATER	US	GA-1	TX-2	HOME	16	3.87
450	US	CH	YT	US	GA-1	TX-4	HOME	17	5.23
451	US	CH	ML	CH	HF	LA-2	AWAY	39	4.98
452	US	US	LA-5	US	TX-5	TX-4	HOME	17	4.51
453	US	CON	WATER	CH	WZ	TX-5	HOME	0	4.26
454	US	US	TX-4	US	GA-1	TX-2	AWAY	5	3.21
455	US	US	LA-5	CH	ZS	LA-5	HOME	5	3.32
456	US	US	LA-5	US	AL-1	TX-5	AWAY	7	3.66
457	US	CH	GL	CH	DW	TX-1	AWAY	9	3.82
458	US	US	MS-1	US	TX-1	TX-5	AWAY	4	4.23
459	US	CH	WX	CH	ZS	LA-2	AWAY	29	5.09
460	US	CH	DW	CH	HZ	LA-5	AWAY	37	1.87
461	US	CH	DW	US	GA-1	TX-5	AWAY	38	1.54
462	US	CH	ZS	US	GA-1	LA-5	HOME	50	1.25
463	US	CH	HeS	CH	WX	LA-2	AWAY	11	2.85
464	US	CON	WATER	CH	GL	TX-2	AWAY	14	2.78
465	US	CON	WATER	CH	HuS	TX-5	HOME	39	2.71
466	US	CH	ML	CH	GL	TX-5	HOME	33	3.95
467	US	US	LA-2	CH	HeS	TX-5	HOME	28	1.42
468	US	CON	WATER	CH	HeS	LA-5	HOME	44	1.62
469	US	CH	WZ	US	TX-1	LA-5	HOME	3	1.9
470	US	US	LA-2	US	TX-2	TX-1	HOME	3	0.5
471	US	CH	DW	CH	ZS	LA-5	HOME	28	2.69
472	US	CH	HF	US	LA-1	TX-1	HOME	17	4.52
473	US	CH	HZ	CH	YS	TX-2	AWAY	27	3.25
474	US	CH	YS	CH	ML	LA-2	AWAY	21	4.58
475	US	US	LA-5	CH	YT	LA-5	HOME	65	2.68
476	US	US	LA-2	CH	HF	LA-5	AWAY	20	0.71
477	US	US	TX-2	US	AL-1	TX-2	AWAY	17	2.79
478	US	US	LA-6	CH	YT	TX-1	AWAY	30	3.4
479	US	CH	ML	US	FL-4	TX-5	HOME	18	5.7
480	US	US	TX-2	US	TX-5	LA-2	HOME	44	3.17
481	US	CH	WX	US	TX-4	TX-5	HOME	31	6.17
482	US	US	TX-5	CH	DW	LA-2	AWAY	23	4.28
483	US	CH	YS	US	TX-1	TX-1	HOME	33	4.46
484	US	CH	HuS	CH	HeS	TX-2	HOME	21	3.9
485	US	CH	HZ	CH	WX	TX-5	AWAY	21	3.65
486	US	US	FL-4	US	LA-6	TX-1	AWAY	87	5.21
487	US	CH	WX	US	AL-1	LA-5	AWAY	35	2.43
488	US	US	TX-5	CH	ML	TX-2	AWAY	21	4.77
489	US	CH	HF	CH	YT	TX-4	HOME	2	4.12
490	US	US	GA-1	CH	HuS	TX-5	AWAY	25	4.73
491	US	US	GA-1	CH	HF	TX-2	AWAY	50	3.97
492	US	US	TX-5	US	LA-1	TX-4	AWAY	36	3.68
493	US	US	LA-5	US	TX-5	TX-2	AWAY	41	4.08
494	US	CH	GL	US	LA-2	TX-2	HOME	40	4.21
495	US	US	FL-4	CH	WZ	TX-4	AWAY	31	4.7
496	US	CH	HeS	US	LA-6	LA-2	HOME	6	5.65
497	US	US	AL-1	CH	GL	TX-2	AWAY	49	3.51
498	US	CH	YT	US	TX-1	TX-1	AWAY	14	4.56
499	US	CH	DW	US	AL-1	TX-5	HOME	43	5.44
500	US	CH	GL	US	TX-4	TX-1	HOME	1	2.01
501	US	US	TX-1	CH	HF	TX-4	HOME	30	4.1
502	US	CON	WATER	US	TX-1	TX-4	HOME	17	3.81
503	US	US	SC-1	CH	HF	TX-4	AWAY	37	6.28
504	US	US	TX-4	CH	GL	LA-2	AWAY	24	2.95
505	US	US	AL-1	US	GA-1	TX-2	HOME	1	3.54
506	US	US	LA-6	US	TX-1	TX-5	AWAY	10	3.34
507	US	US	TX-1	US	SC-1	TX-1	HOME	5	2.01
508	US	CH	HeS	US	TX-1	TX-5	HOME	40	6.32
509	US	CH	YS	US	LA-2	LA-2	HOME	50	3.3
510	US	CH	ML	US	AL-1	TX-1	AWAY	8	5.32
511	US	US	LA-5	CH	DW	TX-2	HOME	58	3.76
512	US	US	AL-1	CH	HF	TX-5	HOME	22	6.59
513	US	CH	ZS	US	LA-1	TX-5	HOME	30	5.61
514	US	CH	GL	CH	YT	TX-1	AWAY	18	2.62
515	US	CH	YS	US	AL-1	TX-5	AWAY	5	3.68
516	US	CH	HZ	US	TX-4	LA-5	AWAY	30	1.49
517	US	CH	WZ	US	GA-1	LA-5	AWAY	13	3.53
518	US	US	LA-2	US	SC-1	TX-1	AWAY	17	3.04
519	US	US	TX-5	CH	HeS	TX-1	HOME	24	5.37
520	US	US	GA-1	US	LA-1	LA-2	AWAY	16	4.28
521	US	US	LA-1	US	SC-1	LA-5	HOME	7	2.63
522	US	CH	HF	US	GA-1	LA-2	HOME	3	5.71
523	US	CH	ZS	US	FL-4	LA-2	AWAY	38	4.44
524	US	CH	HeS	US	GA-1	LA-2	HOME	17	4.37
525	US	US	TX-4	US	LA-1	LA-5	AWAY	20	1.85
526	US	CH	DW	CH	YS	TX-2	AWAY	9	5.34
527	US	US	AL-1	CH	YS	LA-2	AWAY	18	5.72
528	US	US	LA-1	CH	YT	TX-4	AWAY	44	3.94
529	US	US	GA-1	CH	HF	LA-2	AWAY	26	4.53
530	US	CH	ML	US	FL-4	TX-5	HOME	1	7.27
531	US	US	TX-1	CH	HeS	TX-5	HOME	33	5.58
532	US	US	FL-4	CH	WX	TX-2	HOME	37	5.69
533	US	CH	HZ	US	LA-2	TX-1	AWAY	20	2.28
534	US	CH	HeS	CH	ML	TX-4	AWAY	26	4.24
535	US	CON	WATER	US	TX-4	TX-5	AWAY	12	4.4
536	US	US	MS-1	US	AL-1	TX-4	HOME	24	2.36
537	US	CON	WATER	CH	ZS	TX-1	HOME	5	2.53
538	US	CH	GL	US	TX-1	TX-1	HOME	2	6.21
539	US	US	LA-5	CH	HeS	TX-2	HOME	13	4.37
540	US	CH	WX	US	FL-4	LA-2	AWAY	21	5.76

## Sheet: C+
Chemical addition =Chemical	Origin	Population	Chemical concentration=Concnetration	AMF (%)=AMF	NOTE
Quercetin	CH	GL	C1	12	C1=0.24 mg
Quercetin	CH	GL	C1	11	C2=2.4 mg
Quercetin	CH	GL	C1	15	C=0 mg
Quercetin	CH	GL	C1	19
Quercetin	CH	GL	C1	18
Quercetin	CH	HeS	C1	15
Quercetin	CH	HeS	C1	20
Quercetin	CH	HeS	C1	13
Quercetin	CH	HeS	C1	14
Quercetin	CH	HeS	C1	8
Quercetin	CH	HF	C1	20
Quercetin	CH	HF	C1	15
Quercetin	CH	HF	C1	15
Quercetin	CH	HF	C1	22
Quercetin	CH	HF	C1	10
Quercetin	CH	HuS	C1	4
Quercetin	CH	HuS	C1	11
Quercetin	CH	HuS	C1	12
Quercetin	CH	HuS	C1	9
Quercetin	CH	HuS	C1	16
Quercetin	CH	HZ	C1	14
Quercetin	CH	HZ	C1	12
Quercetin	CH	HZ	C1	16
Quercetin	CH	HZ	C1	11
Quercetin	CH	HZ	C1	17
Quercetin	CH	WX	C1	12
Quercetin	CH	WX	C1	23
Quercetin	CH	WX	C1	9
Quercetin	CH	WX	C1	10
Quercetin	CH	WX	C1	17
Quercetin	CH	WZ	C1	21
Quercetin	CH	WZ	C1	11
Quercetin	CH	WZ	C1	5
Quercetin	CH	WZ	C1	13
Quercetin	CH	WZ	C1	14
Quercetin	CH	YT	C1	16
Quercetin	CH	YT	C1	25
Quercetin	CH	YT	C1	20
Quercetin	CH	YT	C1	14
Quercetin	CH	YT	C1	29
Quercetin	US	AL-1	C1	38
Quercetin	US	AL-1	C1	17
Quercetin	US	AL-1	C1	17
Quercetin	US	AL-1	C1	13
Quercetin	US	AL-1	C1	12
Quercetin	US	FL-4	C1	16
Quercetin	US	FL-4	C1	28
Quercetin	US	FL-4	C1	21
Quercetin	US	FL-4	C1	22
Quercetin	US	FL-4	C1	10
Quercetin	US	GA-1	C1	20
Quercetin	US	GA-1	C1	20
Quercetin	US	GA-1	C1	25
Quercetin	US	GA-1	C1	4
Quercetin	US	GA-1	C1	22
Quercetin	US	GA-2	C1	9
Quercetin	US	GA-2	C1	11
Quercetin	US	GA-2	C1	29
Quercetin	US	GA-2	C1	19
Quercetin	US	GA-2	C1	8
Quercetin	US	LA-1	C1	30
Quercetin	US	LA-1	C1	14
Quercetin	US	LA-1	C1	12
Quercetin	US	LA-1	C1	27
Quercetin	US	LA-1	C1	20
Quercetin	US	MS-1	C1	16
Quercetin	US	MS-1	C1	27
Quercetin	US	MS-1	C1	20
Quercetin	US	MS-1	C1	22
Quercetin	US	MS-1	C1	12
Quercetin	US	SC-1	C1	27
Quercetin	US	SC-1	C1	15
Quercetin	US	SC-1	C1	13
Quercetin	US	SC-1	C1	17
Quercetin	US	SC-1	C1	22
Quercetin	US	TX-2	C1	30
Quercetin	US	TX-2	C1	18
Quercetin	US	TX-2	C1	14
Quercetin	US	TX-2	C1	15
Quercetin	US	TX-2	C1	26
Quercetin	US	TX-5	C1	26
Quercetin	US	TX-5	C1	16
Quercetin	US	TX-5	C1	15
Quercetin	US	TX-5	C1	18
Quercetin	US	TX-5	C1	28
Quercetin	CH	GL	C2	18
Quercetin	CH	GL	C2	35
Quercetin	CH	GL	C2	29
Quercetin	CH	GL	C2	10
Quercetin	CH	GL	C2	16
Quercetin	CH	HeS	C2	23
Quercetin	CH	HeS	C2	23
Quercetin	CH	HeS	C2	15
Quercetin	CH	HeS	C2	14
Quercetin	CH	HeS	C2	13
Quercetin	CH	HF	C2	15
Quercetin	CH	HF	C2	17
Quercetin	CH	HF	C2	15
Quercetin	CH	HF	C2	15
Quercetin	CH	HuS	C2	18
Quercetin	CH	HuS	C2	8
Quercetin	CH	HuS	C2	25
Quercetin	CH	HuS	C2	14
Quercetin	CH	HuS	C2	14
Quercetin	CH	HZ	C2	24
Quercetin	CH	HZ	C2	26
Quercetin	CH	HZ	C2	17
Quercetin	CH	HZ	C2	8
Quercetin	CH	HZ	C2	15
Quercetin	CH	WX	C2	23
Quercetin	CH	WX	C2	27
Quercetin	CH	WX	C2	23
Quercetin	CH	WX	C2	23
Quercetin	CH	WX	C2	17
Quercetin	CH	WZ	C2	20
Quercetin	CH	WZ	C2	30
Quercetin	CH	WZ	C2	16
Quercetin	CH	WZ	C2	4
Quercetin	CH	YT	C2	19
Quercetin	CH	YT	C2	12
Quercetin	CH	YT	C2	14
Quercetin	CH	YT	C2	21
Quercetin	CH	YT	C2	10
Quercetin	US	AL-1	C2	24
Quercetin	US	AL-1	C2	24
Quercetin	US	AL-1	C2	18
Quercetin	US	AL-1	C2	34
Quercetin	US	AL-1	C2	30
Quercetin	US	FL-4	C2	17
Quercetin	US	FL-4	C2	10
Quercetin	US	FL-4	C2	8
Quercetin	US	FL-4	C2	14
Quercetin	US	FL-4	C2	19
Quercetin	US	GA-1	C2	27
Quercetin	US	GA-1	C2	10
Quercetin	US	GA-1	C2	17
Quercetin	US	GA-1	C2	16
Quercetin	US	GA-1	C2	21
Quercetin	US	GA-2	C2	22
Quercetin	US	GA-2	C2	12
Quercetin	US	GA-2	C2	23
Quercetin	US	GA-2	C2	16
Quercetin	US	GA-2	C2	10
Quercetin	US	LA-1	C2	25
Quercetin	US	LA-1	C2	22
Quercetin	US	LA-1	C2	15
Quercetin	US	LA-1	C2	13
Quercetin	US	LA-1	C2	32
Quercetin	US	MS-1	C2	17
Quercetin	US	MS-1	C2	25
Quercetin	US	MS-1	C2	11
Quercetin	US	MS-1	C2	17
Quercetin	US	MS-1	C2	26
Quercetin	US	SC-1	C2	18
Quercetin	US	SC-1	C2	16
Quercetin	US	SC-1	C2	17
Quercetin	US	SC-1	C2	30
Quercetin	US	SC-1	C2	12
Quercetin	US	TX-2	C2	35
Quercetin	US	TX-2	C2	25
Quercetin	US	TX-2	C2	30
Quercetin	US	TX-2	C2	13
Quercetin	US	TX-2	C2	24
Quercetin	US	TX-5	C2	38
Quercetin	US	TX-5	C2	15
Quercetin	US	TX-5	C2	15
Quercetin	US	TX-5	C2	16
Quercetin	US	TX-5	C2	15
Quercitrin	CH	GL	C1	13
Quercitrin	CH	GL	C1	9
Quercitrin	CH	GL	C1	11
Quercitrin	CH	GL	C1	16
Quercitrin	CH	GL	C1	7
Quercitrin	CH	HeS	C1	2
Quercitrin	CH	HeS	C1	15
Quercitrin	CH	HeS	C1	28
Quercitrin	CH	HeS	C1	6
Quercitrin	CH	HF	C1	1
Quercitrin	CH	HF	C1	39
Quercitrin	CH	HF	C1	12
Quercitrin	CH	HF	C1	12
Quercitrin	CH	HF	C1	25
Quercitrin	CH	HuS	C1	9
Quercitrin	CH	HuS	C1	2
Quercitrin	CH	HuS	C1	5
Quercitrin	CH	HuS	C1	14
Quercitrin	CH	HuS	C1	9
Quercitrin	CH	HZ	C1	8
Quercitrin	CH	HZ	C1	17
Quercitrin	CH	HZ	C1	21
Quercitrin	CH	HZ	C1	18
Quercitrin	CH	HZ	C1	3
Quercitrin	CH	WX	C1	23
Quercitrin	CH	WX	C1	9
Quercitrin	CH	WX	C1	14
Quercitrin	CH	WX	C1	12
Quercitrin	CH	WX	C1	16
Quercitrin	CH	WZ	C1	4
Quercitrin	CH	WZ	C1	13
Quercitrin	CH	WZ	C1	7
Quercitrin	CH	WZ	C1	4
Quercitrin	CH	YT	C1	18
Quercitrin	CH	YT	C1	22
Quercitrin	CH	YT	C1	30
Quercitrin	CH	YT	C1	30
Quercitrin	CH	YT	C1	25
Quercitrin	US	AL-1	C1	37
Quercitrin	US	AL-1	C1	24
Quercitrin	US	AL-1	C1	33
Quercitrin	US	AL-1	C1	17
Quercitrin	US	AL-1	C1	23
Quercitrin	US	FL-4	C1	27
Quercitrin	US	FL-4	C1	17
Quercitrin	US	FL-4	C1	15
Quercitrin	US	FL-4	C1	18
Quercitrin	US	GA-1	C1	30
Quercitrin	US	GA-1	C1	25
Quercitrin	US	GA-1	C1	35
Quercitrin	US	GA-1	C1	12
Quercitrin	US	GA-1	C1	10
Quercitrin	US	GA-2	C1	25
Quercitrin	US	GA-2	C1	19
Quercitrin	US	GA-2	C1	29
Quercitrin	US	GA-2	C1	34
Quercitrin	US	LA-1	C1	6
Quercitrin	US	LA-1	C1	5
Quercitrin	US	LA-1	C1	12
Quercitrin	US	LA-1	C1	7
Quercitrin	US	LA-1	C1	7
Quercitrin	US	MS-1	C1	18
Quercitrin	US	MS-1	C1	22
Quercitrin	US	MS-1	C1	9
Quercitrin	US	MS-1	C1	12
Quercitrin	US	MS-1	C1	10
Quercitrin	US	SC-1	C1	12
Quercitrin	US	SC-1	C1	12
Quercitrin	US	SC-1	C1	39
Quercitrin	US	SC-1	C1	25
Quercitrin	US	SC-1	C1	8
Quercitrin	US	TX-2	C1	36
Quercitrin	US	TX-2	C1	26
Quercitrin	US	TX-2	C1	7
Quercitrin	US	TX-2	C1	3
Quercitrin	US	TX-2	C1	9
Quercitrin	US	TX-5	C1	5
Quercitrin	US	TX-5	C1	6
Quercitrin	US	TX-5	C1	4
Quercitrin	US	TX-5	C1	8
Quercitrin	US	TX-5	C1	13
Quercitrin	CH	GL	C2	8
Quercitrin	CH	GL	C2	5
Quercitrin	CH	GL	C2	6
Quercitrin	CH	GL	C2	4
Quercitrin	CH	GL	C2	7
Quercitrin	CH	HeS	C2	10
Quercitrin	CH	HeS	C2	12
Quercitrin	CH	HeS	C2	4
Quercitrin	CH	HeS	C2	6
Quercitrin	CH	HeS	C2	8
Quercitrin	CH	HF	C2	13
Quercitrin	CH	HF	C2	28
Quercitrin	CH	HF	C2	9
Quercitrin	CH	HF	C2	7
Quercitrin	CH	HF	C2	35
Quercitrin	CH	HuS	C2	16
Quercitrin	CH	HuS	C2	11
Quercitrin	CH	HuS	C2	24
Quercitrin	CH	HuS	C2	12
Quercitrin	CH	HZ	C2	11
Quercitrin	CH	HZ	C2	12
Quercitrin	CH	HZ	C2	40
Quercitrin	CH	HZ	C2	7
Quercitrin	CH	HZ	C2	23
Quercitrin	CH	WX	C2	9
Quercitrin	CH	WX	C2	19
Quercitrin	CH	WX	C2	6
Quercitrin	CH	WX	C2	13
Quercitrin	CH	WX	C2	7
Quercitrin	CH	WZ	C2	46
Quercitrin	CH	WZ	C2	8
Quercitrin	CH	WZ	C2	17
Quercitrin	CH	WZ	C2	5
Quercitrin	CH	WZ	C2	10
Quercitrin	CH	YT	C2	18
Quercitrin	CH	YT	C2	35
Quercitrin	CH	YT	C2	16
Quercitrin	CH	YT	C2	24
Quercitrin	CH	YT	C2	9
Quercitrin	US	AL-1	C2	14
Quercitrin	US	AL-1	C2	31
Quercitrin	US	AL-1	C2	32
Quercitrin	US	AL-1	C2	21
Quercitrin	US	AL-1	C2	13
Quercitrin	US	FL-4	C2	13
Quercitrin	US	FL-4	C2	17
Quercitrin	US	FL-4	C2	28
Quercitrin	US	FL-4	C2	36
Quercitrin	US	GA-1	C2	12
Quercitrin	US	GA-1	C2	14
Quercitrin	US	GA-1	C2	36
Quercitrin	US	GA-1	C2	26
Quercitrin	US	GA-1	C2	10
Quercitrin	US	GA-2	C2	17
Quercitrin	US	GA-2	C2	16
Quercitrin	US	GA-2	C2	17
Quercitrin	US	GA-2	C2	50
Quercitrin	US	GA-2	C2	16
Quercitrin	US	LA-1	C2	15
Quercitrin	US	LA-1	C2	14
Quercitrin	US	LA-1	C2	18
Quercitrin	US	LA-1	C2	18
Quercitrin	US	LA-1	C2	18
Quercitrin	US	MS-1	C2	15
Quercitrin	US	MS-1	C2	17
Quercitrin	US	MS-1	C2	11
Quercitrin	US	MS-1	C2	21
Quercitrin	US	MS-1	C2	10
Quercitrin	US	SC-1	C2	8
Quercitrin	US	SC-1	C2	11
Quercitrin	US	SC-1	C2	9
Quercitrin	US	SC-1	C2	7
Quercitrin	US	SC-1	C2	14
Quercitrin	US	TX-2	C2	22
Quercitrin	US	TX-2	C2	22
Quercitrin	US	TX-2	C2	12
Quercitrin	US	TX-2	C2	12
Quercitrin	US	TX-2	C2	17
Quercitrin	US	TX-5	C2	23
Quercitrin	US	TX-5	C2	19
Quercitrin	US	TX-5	C2	20
Quercitrin	US	TX-5	C2	17
Quercitrin	US	TX-5	C2	11
Water	CH	GL	C	14
Water	CH	GL	C	13
Water	CH	GL	C	10
Water	CH	HeS	C	13
Water	CH	HeS	C	9
Water	CH	HeS	C	9
Water	CH	HF	C	8
Water	CH	HF	C	9
Water	CH	HF	C	9
Water	CH	HuS	C	16
Water	CH	HuS	C	13
Water	CH	HuS	C	11
Water	CH	HZ	C	9
Water	CH	HZ	C	8
Water	CH	HZ	C	14
Water	CH	WX	C	28
Water	CH	WX	C	14
Water	CH	WX	C	17
Water	CH	WZ	C	17
Water	CH	WZ	C	15
Water	CH	WZ	C	10
Water	CH	YT	C	10
Water	CH	YT	C	12
Water	CH	YT	C	7
Water	US	AL-1	C	24
Water	US	AL-1	C	16
Water	US	AL-1	C	23
Water	US	FL-4	C	24
Water	US	FL-4	C	15
Water	US	FL-4	C	20
Water	US	GA-1	C	8
Water	US	GA-1	C	6
Water	US	GA-1	C	9
Water	US	GA-2	C	12
Water	US	GA-2	C	15
Water	US	GA-2	C	14
Water	US	LA-1	C	21
Water	US	LA-1	C	10
Water	US	LA-1	C	18
Water	US	MS-1	C	9
Water	US	MS-1	C	21
Water	US	MS-1	C	28
Water	US	SC-1	C	5
Water	US	SC-1	C	13
Water	US	SC-1	C	23
Water	US	TX-2	C	29
Water	US	TX-2	C	11
Water	US	TX-2	C	15
Water	US	TX-5	C	22
Water	US	TX-5	C	18
Water	US	TX-5	C	8

## Sheet: AC
AC treatment=Charcoal	Origin	Population	Reps	Plant	AMF (%)=AMF
CON	US	AL-1	1	AL-1-1	20
CON	US	AL-1	2	AL-1-2	27
CON	US	AL-1	3	AL-1-3	34
CON	US	AL-1	4	AL-1-4	27
CON	US	AL-1	5	AL-1-5	25
CON	US	AL-1	6	AL-1-6	24
CON	US	GA-1	1	GA-1-1	25
CON	US	GA-1	2	GA-1-2	17
CON	US	GA-1	3	GA-1-3	18
CON	US	GA-1	4	GA-1-4	18
CON	US	GA-1	5	GA-1-5	15
CON	US	GA-1	6	GA-1-6	24
CON	US	GA-2	1	GA-2-1	26
CON	US	GA-2	2	GA-2-2	14
CON	US	GA-2	3	GA-2-3	32
CON	US	GA-2	4	GA-2-4	14
CON	US	GA-2	5	GA-2-5	16
CON	US	GA-2	6	GA-2-6	19
CON	US	SC-1	1	SC-1-1	20
CON	US	SC-1	2	SC-1-2	22
CON	US	SC-1	3	SC-1-3	14
CON	US	SC-1	4	SC-1-4	17
CON	US	SC-1	5	SC-1-5	28
CON	US	SC-1	6	SC-1-6	15
CON	US	LA-1	1	LA-1-1	13
CON	US	LA-1	2	LA-1-2	11
CON	US	LA-1	3	LA-1-3	20
CON	US	LA-1	4	LA-1-4	21
CON	US	LA-1	5	LA-1-5	21
CON	US	LA-1	6	LA-1-6	23
CON	US	TX-4	1	TX-4-1	21
CON	US	TX-4	2	TX-4-2	17
CON	US	TX-4	3	TX-4-3	14
CON	US	TX-4	4	TX-4-4	14
CON	US	TX-4	5	TX-4-5	21
CON	US	TX-4	6	TX-4-6	30
CON	US	FL-4	1	FL-4-1	20
CON	US	FL-4	2	FL-4-2	20
CON	US	FL-4	3	FL-4-3	19
CON	US	FL-4	4	FL-4-4	22
CON	US	FL-4	5	FL-4-5	23
CON	US	FL-4	6	FL-4-6	17
CON	CH	GL	1	GL-1	13
CON	CH	GL	2	GL-2	14
CON	CH	GL	3	GL-3	15
CON	CH	GL	4	GL-4	11
CON	CH	GL	5	GL-5	23
CON	CH	GL	6	GL-6	10
CON	CH	HF	1	HF-1	11
CON	CH	HF	2	HF-2	12
CON	CH	HF	3	HF-3	15
CON	CH	HF	4	HF-4	14
CON	CH	HZ	1	HZ-1	11
CON	CH	HZ	2	HZ-2	11
CON	CH	HZ	3	HZ-3	17
CON	CH	HZ	4	HZ-4	17
CON	CH	DW	1	DW-1	17
CON	CH	DW	2	DW-2	8
CON	CH	DW	3	DW-3	13
CON	CH	DW	4	DW-4	14
CON	CH	WX	1	WX-1	13
CON	CH	WX	2	WX-2	12
CON	CH	WX	3	WX-3	12
CON	CH	WX	4	WX-4	21
CON	CH	WX	5	WX-5	7
CON	CH	WX	6	WX-6	8
CON	CH	ZS	1	ZS-1	12
CON	CH	ZS	2	ZS-2	15
CON	CH	ZS	3	ZS-3	8
CON	CH	ZS	4	ZS-4	25
CON	CH	ZS	5	ZS-5	14
CON	CH	ZS	6	ZS-6	12
AC	US	AL-1	1	AL-1-1	13
AC	US	AL-1	2	AL-1-2	22
AC	US	AL-1	3	AL-1-3	17
AC	US	AL-1	4	AL-1-4	14
AC	US	AL-1	5	AL-1-5	20
AC	US	AL-1	6	AL-1-6	8
AC	US	GA-1	1	GA-1-1	9
AC	US	GA-1	2	GA-1-2	8
AC	US	GA-1	3	GA-1-3	7
AC	US	GA-1	4	GA-1-4	10
AC	US	GA-1	5	GA-1-5	6
AC	US	GA-2	1	GA-2-1	10
AC	US	GA-2	2	GA-2-2	14
AC	US	GA-2	3	GA-2-3	15
AC	US	GA-2	4	GA-2-4	9
AC	US	GA-2	5	GA-2-5	3
AC	US	GA-2	6	GA-2-6	9
AC	US	SC-1	1	SC-1-1	4
AC	US	SC-1	2	SC-1-2	8
AC	US	SC-1	3	SC-1-3	7
AC	US	SC-1	4	SC-1-4	10
AC	US	SC-1	5	SC-1-5	8
AC	US	LA-1	1	LA-1-1	9
AC	US	LA-1	2	LA-1-2	17
AC	US	LA-1	3	LA-1-3	16
AC	US	LA-1	4	LA-1-4	7
AC	US	LA-1	5	LA-1-5	15
AC	US	LA-1	6	LA-1-6	14
AC	US	TX-4	1	TX-4-1	11
AC	US	TX-4	2	TX-4-2	20
AC	US	TX-4	3	TX-4-3	17
AC	US	TX-4	4	TX-4-4	6
AC	US	TX-4	5	TX-4-5	12
AC	US	TX-4	6	TX-4-6	18
AC	US	FL-4	1	FL-4-1	21
AC	US	FL-4	2	FL-4-2	16
AC	US	FL-4	3	FL-4-3	8
AC	US	FL-4	4	FL-4-4	20
AC	US	FL-4	5	FL-4-5	14
AC	US	FL-4	6	FL-4-6	8
AC	CH	GL	1	GL-1	5
AC	CH	GL	2	GL-2	13
AC	CH	GL	3	GL-3	9
AC	CH	GL	4	GL-4	11
AC	CH	GL	5	GL-5	11
AC	CH	GL	6	GL-6	9
AC	CH	HF	1	HF-1	10
AC	CH	HF	2	HF-2	12
AC	CH	HF	3	HF-3	14
AC	CH	HF	4	HF-4	12
AC	CH	HF	5	HF-5	16
AC	CH	HZ	1	HZ-1	13
AC	CH	HZ	2	HZ-2	10
AC	CH	HZ	3	HZ-3	8
AC	CH	DW	1	DW-1	6
AC	CH	DW	2	DW-2	3
AC	CH	DW	3	DW-3	9
AC	CH	DW	4	DW-4	12
AC	CH	DW	5	DW-5	9
AC	CH	WX	1	WX-1	12
AC	CH	WX	2	WX-2	8
AC	CH	WX	3	WX-3	5
AC	CH	ZS	1	ZS-1	12
AC	CH	ZS	2	ZS-2	9
AC	CH	ZS	3	ZS-3	5
AC	CH	ZS	4	ZS-4	16

## Sheet: FS
Site	Taxon	proportion of reads
GL1	Acaulospora	0.0468985
GL2	Acaulospora	0
GL3	Acaulospora	0
WH1	Acaulospora	0
WH2	Acaulospora	0
WH3	Acaulospora	0
DW1	Acaulospora	0
DW2	Acaulospora	0
DW3	Acaulospora	0
GL1	Archaeospora	0.000518215
GL2	Archaeospora	0.0134621
GL3	Archaeospora	0
WH1	Archaeospora	0
WH2	Archaeospora	0
WH3	Archaeospora	0
DW1	Archaeospora	0.0727157
DW2	Archaeospora	0
DW3	Archaeospora	0.0824921
GL1	Funneliformis	0
GL2	Funneliformis	0
GL3	Funneliformis	0
WH1	Funneliformis	0
WH2	Funneliformis	0
WH3	Funneliformis	0.244296
DW1	Funneliformis	0
DW2	Funneliformis	0
DW3	Funneliformis	0
GL1	Glomus	0.875473
GL2	Glomus	0.980578
GL3	Glomus	0.995693
WH1	Glomus	0.983302
WH2	Glomus	0.420081
WH3	Glomus	0.430233
DW1	Glomus	0.703555
DW2	Glomus	1
DW3	Glomus	0.917508
GL1	Paraglomus	0.0103125
GL2	Paraglomus	0.00596033
GL3	Paraglomus	0.00414113
WH1	Paraglomus	0
WH2	Paraglomus	0
WH3	Paraglomus	0
DW1	Paraglomus	0.156449
DW2	Paraglomus	0
DW3	Paraglomus	0
GL1	Sclerocystis	0.0667979
GL2	Sclerocystis	0
GL3	Sclerocystis	0.000165645
WH1	Sclerocystis	0.0166982
WH2	Sclerocystis	0.579919
WH3	Sclerocystis	0.325471
DW1	Sclerocystis	0.0672804
DW2	Sclerocystis	0
DW3	Sclerocystis	0

## Sheet: SG
Extraction method=Medium	Origin	Population	Plant_ID=Plant	Plant_age=Age	Dish_ID=Dish	Date (days)=Time	Number of spores germinated (out of 10)	Number of not germination	Spore
Liquid	CH	DW	DW-1-L	90	DW-1-L-1	5	0	10
Liquid	CH	DW	DW-1-L	90	DW-1-L-2	5	0	10
Liquid	CH	DW	DW-1-L	90	DW-1-L-3	5	1	9	-2.19722
Liquid	CH	DW	DW-1-L	90	DW-1-L-4	5	0	10
Liquid	CH	DW	DW-1-L	90	DW-1-L-5	5	1	9	-2.19722
Liquid	CH	DW	DW-2-L	90	DW-2-L-1	5	2	8	-1.38629
Liquid	CH	DW	DW-2-L	90	DW-2-L-2	5	0	10
Liquid	CH	DW	DW-2-L	90	DW-2-L-3	5	0	10
Liquid	CH	DW	DW-2-L	90	DW-2-L-4	5	1	9	-2.19722
Liquid	CH	DW	DW-2-L	90	DW-2-L-5	5	1	9	-2.19722
Liquid	CH	DW	DW-3-L	90	DW-3-L-1	5	2	8	-1.38629
Liquid	CH	DW	DW-3-L	90	DW-3-L-2	5	2	8	-1.38629
Liquid	CH	DW	DW-3-L	90	DW-3-L-3	5	3	7	-0.847298
Liquid	CH	DW	DW-3-L	90	DW-3-L-4	5	2	8	-1.38629
Liquid	CH	DW	DW-3-L	90	DW-3-L-5	5	0	10
Liquid	CH	HF	HF-1-L	90	HF-1-L-1	5	0	10
Liquid	CH	HF	HF-1-L	90	HF-1-L-2	5	1	9	-2.19722
Liquid	CH	HF	HF-1-L	90	HF-1-L-3	5	1	9	-2.19722
Liquid	CH	HF	HF-1-L	90	HF-1-L-4	5	0	10
Liquid	CH	HF	HF-1-L	90	HF-1-L-5	5	0	10
Liquid	CH	HF	HF-2-L	90	HF-2-L-1	5	0	10
Liquid	CH	HF	HF-2-L	90	HF-2-L-2	5	0	10
Liquid	CH	HF	HF-2-L	90	HF-2-L-3	5	0	10
Liquid	CH	HF	HF-2-L	90	HF-2-L-4	5	2	8	-1.38629
Liquid	CH	HF	HF-2-L	90	HF-2-L-5	5	1	9	-2.19722
Liquid	CH	HF	HF-3-L	90	HF-3-L-1	5	1	9	-2.19722
Liquid	CH	HF	HF-3-L	90	HF-3-L-2	5	0	10
Liquid	CH	HF	HF-3-L	90	HF-3-L-3	5	1	9	-2.19722
Liquid	CH	HF	HF-3-L	90	HF-3-L-4	5	2	8	-1.38629
Liquid	CH	HF	HF-3-L	90	HF-3-L-5	5	0	10
Liquid	CH	HuS	HuS-1-L	90	HuS-1-L-1	5	0	10
Liquid	CH	HuS	HuS-1-L	90	HuS-1-L-2	5	1	9	-2.19722
Liquid	CH	HuS	HuS-1-L	90	HuS-1-L-3	5	0	10
Liquid	CH	HuS	HuS-1-L	90	HuS-1-L-4	5	1	9	-2.19722
Liquid	CH	HuS	HuS-1-L	90	HuS-1-L-5	5	0	10
Liquid	CH	HuS	HuS-2-L	90	HuS-2-L-1	5	2	8	-1.38629
Liquid	CH	HuS	HuS-2-L	90	HuS-2-L-2	5	2	8	-1.38629
Liquid	CH	HuS	HuS-2-L	90	HuS-2-L-3	5	0	10
Liquid	CH	HuS	HuS-2-L	90	HuS-2-L-4	5	0	10
Liquid	CH	HuS	HuS-2-L	90	HuS-2-L-5	5	2	8	-1.38629
Liquid	CH	HuS	HuS-3-L	90	HuS-3-L-1	5	0	10
Liquid	CH	HuS	HuS-3-L	90	HuS-3-L-2	5	2	8	-1.38629
Liquid	CH	HuS	HuS-3-L	90	HuS-3-L-3	5	1	9	-2.19722
Liquid	CH	HuS	HuS-3-L	90	HuS-3-L-4	5	2	8	-1.38629
Liquid	CH	HuS	HuS-3-L	90	HuS-3-L-5	5	0	10
Liquid	CH	YT	YT-1-L	90	YT-1-L-1	5	1	9	-2.19722
Liquid	CH	YT	YT-1-L	90	YT-1-L-2	5	0	10
Liquid	CH	YT	YT-1-L	90	YT-1-L-3	5	2	8	-1.38629
Liquid	CH	YT	YT-1-L	90	YT-1-L-4	5	1	9	-2.19722
Liquid	CH	YT	YT-1-L	90	YT-1-L-5	5	0	10
Liquid	CH	YT	YT-2-L	90	YT-2-L-1	5	1	9	-2.19722
Liquid	CH	YT	YT-2-L	90	YT-2-L-2	5	0	10
Liquid	CH	YT	YT-2-L	90	YT-2-L-3	5	0	10
Liquid	CH	YT	YT-2-L	90	YT-2-L-4	5	2	8	-1.38629
Liquid	CH	YT	YT-2-L	90	YT-2-L-5	5	1	9	-2.19722
Liquid	CH	YT	YT-3-L	90	YT-3-L-1	5	4	6	-0.405465
Liquid	CH	YT	YT-3-L	90	YT-3-L-2	5	1	9	-2.19722
Liquid	CH	YT	YT-3-L	90	YT-3-L-3	5	1	9	-2.19722
Liquid	CH	YT	YT-3-L	90	YT-3-L-4	5	0	10
Liquid	CH	YT	YT-3-L	90	YT-3-L-5	5	1	9	-2.19722
Liquid	US	AL-1	AL-1-1-L	90	AL-1-1-L-1	5	1	9	-2.19722
Liquid	US	AL-1	AL-1-1-L	90	AL-1-1-L-2	5	0	10
Liquid	US	AL-1	AL-1-1-L	90	AL-1-1-L-3	5	1	9	-2.19722
Liquid	US	AL-1	AL-1-1-L	90	AL-1-1-L-4	5	0	10
Liquid	US	AL-1	AL-1-1-L	90	AL-1-1-L-5	5	1	9	-2.19722
Liquid	US	AL-1	AL-1-2-L	90	AL-1-2-L-1	5	2	8	-1.38629
Liquid	US	AL-1	AL-1-2-L	90	AL-1-2-L-2	5	1	9	-2.19722
Liquid	US	AL-1	AL-1-2-L	90	AL-1-2-L-3	5	4	6	-0.405465
Liquid	US	AL-1	AL-1-2-L	90	AL-1-2-L-4	5	0	10
Liquid	US	AL-1	AL-1-2-L	90	AL-1-2-L-5	5	0	10
Liquid	US	AL-1	AL-1-3-L	90	AL-1-3-L-1	5	1	9	-2.19722
Liquid	US	AL-1	AL-1-3-L	90	AL-1-3-L-2	5	1	9	-2.19722
Liquid	US	AL-1	AL-1-3-L	90	AL-1-3-L-3	5	1	9	-2.19722
Liquid	US	AL-1	AL-1-3-L	90	AL-1-3-L-4	5	3	7	-0.847298
Liquid	US	AL-1	AL-1-3-L	90	AL-1-3-L-5	5	3	7	-0.847298
Liquid	US	GA-1	GA-1-1-L	90	GA-1-1-L-1	5	0	10
Liquid	US	GA-1	GA-1-1-L	90	GA-1-1-L-2	5	1	9	-2.19722
Liquid	US	GA-1	GA-1-1-L	90	GA-1-1-L-3	5	1	9	-2.19722
Liquid	US	GA-1	GA-1-1-L	90	GA-1-1-L-4	5	2	8	-1.38629
Liquid	US	GA-1	GA-1-1-L	90	GA-1-1-L-5	5	0	10
Liquid	US	GA-1	GA-1-2-L	90	GA-1-2-L-1	5	2	8	-1.38629
Liquid	US	GA-1	GA-1-2-L	90	GA-1-2-L-2	5	0	10
Liquid	US	GA-1	GA-1-2-L	90	GA-1-2-L-3	5	2	8	-1.38629
Liquid	US	GA-1	GA-1-2-L	90	GA-1-2-L-4	5	3	7	-0.847298
Liquid	US	GA-1	GA-1-2-L	90	GA-1-2-L-5	5	1	9	-2.19722
Liquid	US	GA-1	GA-1-3-L	90	GA-1-3-L-1	5	1	9	-2.19722
Liquid	US	GA-1	GA-1-3-L	90	GA-1-3-L-2	5	2	8	-1.38629
Liquid	US	GA-1	GA-1-3-L	90	GA-1-3-L-3	5	2	8	-1.38629
Liquid	US	GA-1	GA-1-3-L	90	GA-1-3-L-4	5	1	9	-2.19722
Liquid	US	GA-1	GA-1-3-L	90	GA-1-3-L-5	5	2	8	-1.38629
Liquid	US	GA-3	GA-3-1-L	90	GA-3-1-L-1	5	2	8	-1.38629
Liquid	US	GA-3	GA-3-1-L	90	GA-3-1-L-2	5	0	10
Liquid	US	GA-3	GA-3-1-L	90	GA-3-1-L-3	5	1	9	-2.19722
Liquid	US	GA-3	GA-3-1-L	90	GA-3-1-L-4	5	0	10
Liquid	US	GA-3	GA-3-1-L	90	GA-3-1-L-5	5	0	10
Liquid	US	GA-3	GA-3-2-L	90	GA-3-2-L-1	5	2	8	-1.38629
Liquid	US	GA-3	GA-3-2-L	90	GA-3-2-L-2	5	1	9	-2.19722
Liquid	US	GA-3	GA-3-2-L	90	GA-3-2-L-3	5	2	8	-1.38629
Liquid	US	GA-3	GA-3-2-L	90	GA-3-2-L-4	5	4	6	-0.405465
Liquid	US	GA-3	GA-3-2-L	90	GA-3-2-L-5	5	1	9	-2.19722
Liquid	US	GA-3	GA-3-3-L	90	GA-3-3-L-1	5	1	9	-2.19722
Liquid	US	GA-3	GA-3-3-L	90	GA-3-3-L-2	5	1	9	-2.19722
Liquid	US	GA-3	GA-3-3-L	90	GA-3-3-L-3	5	1	9	-2.19722
Liquid	US	GA-3	GA-3-3-L	90	GA-3-3-L-4	5	3	7	-0.847298
Liquid	US	GA-3	GA-3-3-L	90	GA-3-3-L-5	5	1	9	-2.19722
Liquid	US	LA-6	LA-6-1-L	90	LA-6-1-L-1	5	1	9	-2.19722
Liquid	US	LA-6	LA-6-1-L	90	LA-6-1-L-2	5	1	9	-2.19722
Liquid	US	LA-6	LA-6-1-L	90	LA-6-1-L-3	5	1	9	-2.19722
Liquid	US	LA-6	LA-6-1-L	90	LA-6-1-L-4	5	1	9	-2.19722
Liquid	US	LA-6	LA-6-1-L	90	LA-6-1-L-5	5	2	8	-1.38629
Liquid	US	LA-6	LA-6-2-L	90	LA-6-2-L-1	5	0	10
Liquid	US	LA-6	LA-6-2-L	90	LA-6-2-L-2	5	2	8	-1.38629
Liquid	US	LA-6	LA-6-2-L	90	LA-6-2-L-3	5	0	10
Liquid	US	LA-6	LA-6-2-L	90	LA-6-2-L-4	5	0	10
Liquid	US	LA-6	LA-6-2-L	90	LA-6-2-L-5	5	0	10
Liquid	US	LA-6	LA-6-3-L	90	LA-6-3-L-1	5	1	9	-2.19722
Liquid	US	LA-6	LA-6-3-L	90	LA-6-3-L-2	5	3	7	-0.847298
Liquid	US	LA-6	LA-6-3-L	90	LA-6-3-L-3	5	0	10
Liquid	US	LA-6	LA-6-3-L	90	LA-6-3-L-4	5	1	9	-2.19722
Liquid	US	LA-6	LA-6-3-L	90	LA-6-3-L-5	5	0	10
Liquid	US	TX-2	TX-2-1-L	90	TX-2-1-L-1	5	3	7	-0.847298
Liquid	US	TX-2	TX-2-1-L	90	TX-2-1-L-2	5	0	10
Liquid	US	TX-2	TX-2-1-L	90	TX-2-1-L-3	5	1	9	-2.19722
Liquid	US	TX-2	TX-2-1-L	90	TX-2-1-L-4	5	1	9	-2.19722
Liquid	US	TX-2	TX-2-1-L	90	TX-2-1-L-5	5	0	10
Liquid	US	TX-2	TX-2-2-L	90	TX-2-2-L-1	5	1	9	-2.19722
Liquid	US	TX-2	TX-2-2-L	90	TX-2-2-L-2	5	1	9	-2.19722
Liquid	US	TX-2	TX-2-2-L	90	TX-2-2-L-3	5	1	9	-2.19722
Liquid	US	TX-2	TX-2-2-L	90	TX-2-2-L-4	5	1	9	-2.19722
Liquid	US	TX-2	TX-2-2-L	90	TX-2-2-L-5	5	0	10
Liquid	US	TX-2	TX-2-3-L	90	TX-2-3-L-1	5	2	8	-1.38629
Liquid	US	TX-2	TX-2-3-L	90	TX-2-3-L-2	5	0	10
Liquid	US	TX-2	TX-2-3-L	90	TX-2-3-L-3	5	0	10
Liquid	US	TX-2	TX-2-3-L	90	TX-2-3-L-4	5	2	8	-1.38629
Liquid	US	TX-2	TX-2-3-L	90	TX-2-3-L-5	5	0	10
Liquid	US	TX-3	TX-3-1-L	90	TX-3-1-L-1	5	2	8	-1.38629
Liquid	US	TX-3	TX-3-1-L	90	TX-3-1-L-2	5	0	10
Liquid	US	TX-3	TX-3-1-L	90	TX-3-1-L-3	5	2	8	-1.38629
Liquid	US	TX-3	TX-3-1-L	90	TX-3-1-L-4	5	0	10
Liquid	US	TX-3	TX-3-1-L	90	TX-3-1-L-5	5	0	10
Liquid	US	TX-3	TX-3-2-L	90	TX-3-2-L-1	5	1	9	-2.19722
Liquid	US	TX-3	TX-3-2-L	90	TX-3-2-L-2	5	2	8	-1.38629
Liquid	US	TX-3	TX-3-2-L	90	TX-3-2-L-3	5	1	9	-2.19722
Liquid	US	TX-3	TX-3-2-L	90	TX-3-2-L-4	5	2	8	-1.38629
Liquid	US	TX-3	TX-3-2-L	90	TX-3-2-L-5	5	3	7	-0.847298
Liquid	US	TX-3	TX-3-3-L	90	TX-3-3-L-1	5	0	10
Liquid	US	TX-3	TX-3-3-L	90	TX-3-3-L-2	5	0	10
Liquid	US	TX-3	TX-3-3-L	90	TX-3-3-L-3	5	1	9	-2.19722
Liquid	US	TX-3	TX-3-3-L	90	TX-3-3-L-4	5	1	9	-2.19722
Liquid	US	TX-3	TX-3-3-L	90	TX-3-3-L-5	5	0	10
Liquid	CH	DW	DW-1-L	90	DW-1-L-1	10	1	9	-2.19722
Liquid	CH	DW	DW-1-L	90	DW-1-L-2	10	1	9	-2.19722
Liquid	CH	DW	DW-1-L	90	DW-1-L-3	10	2	8	-1.38629
Liquid	CH	DW	DW-1-L	90	DW-1-L-4	10	2	8	-1.38629
Liquid	CH	DW	DW-1-L	90	DW-1-L-5	10	1	9	-2.19722
Liquid	CH	DW	DW-2-L	90	DW-2-L-1	10	2	8	-1.38629
Liquid	CH	DW	DW-2-L	90	DW-2-L-2	10	1	9	-2.19722
Liquid	CH	DW	DW-2-L	90	DW-2-L-3	10	1	9	-2.19722
Liquid	CH	DW	DW-2-L	90	DW-2-L-4	10	1	9	-2.19722
Liquid	CH	DW	DW-2-L	90	DW-2-L-5	10	2	8	-1.38629
Liquid	CH	DW	DW-3-L	90	DW-3-L-1	10	5	5	0
Liquid	CH	DW	DW-3-L	90	DW-3-L-2	10	3	7	-0.847298
Liquid	CH	DW	DW-3-L	90	DW-3-L-3	10	3	7	-0.847298
Liquid	CH	DW	DW-3-L	90	DW-3-L-4	10	2	8	-1.38629
Liquid	CH	DW	DW-3-L	90	DW-3-L-5	10	1	9	-2.19722
Liquid	CH	HF	HF-1-L	90	HF-1-L-1	10	0	10
Liquid	CH	HF	HF-1-L	90	HF-1-L-2	10	1	9	-2.19722
Liquid	CH	HF	HF-1-L	90	HF-1-L-3	10	1	9	-2.19722
Liquid	CH	HF	HF-1-L	90	HF-1-L-4	10	1	9	-2.19722
Liquid	CH	HF	HF-1-L	90	HF-1-L-5	10	1	9	-2.19722
Liquid	CH	HF	HF-2-L	90	HF-2-L-1	10	0	10
Liquid	CH	HF	HF-2-L	90	HF-2-L-2	10	0	10
Liquid	CH	HF	HF-2-L	90	HF-2-L-3	10	1	9	-2.19722
Liquid	CH	HF	HF-2-L	90	HF-2-L-4	10	2	8	-1.38629
Liquid	CH	HF	HF-2-L	90	HF-2-L-5	10	3	7	-0.847298
Liquid	CH	HF	HF-3-L	90	HF-3-L-1	10	2	8	-1.38629
Liquid	CH	HF	HF-3-L	90	HF-3-L-2	10	2	8	-1.38629
Liquid	CH	HF	HF-3-L	90	HF-3-L-3	10	1	9	-2.19722
Liquid	CH	HF	HF-3-L	90	HF-3-L-4	10	2	8	-1.38629
Liquid	CH	HF	HF-3-L	90	HF-3-L-5	10	1	9	-2.19722
Liquid	CH	HuS	HuS-1-L	90	HuS-1-L-1	10	0	10
Liquid	CH	HuS	HuS-1-L	90	HuS-1-L-2	10	1	9	-2.19722
Liquid	CH	HuS	HuS-1-L	90	HuS-1-L-3	10	2	8	-1.38629
Liquid	CH	HuS	HuS-1-L	90	HuS-1-L-4	10	1	9	-2.19722
Liquid	CH	HuS	HuS-1-L	90	HuS-1-L-5	10	1	9	-2.19722
Liquid	CH	HuS	HuS-2-L	90	HuS-2-L-1	10	2	8	-1.38629
Liquid	CH	HuS	HuS-2-L	90	HuS-2-L-2	10	3	7	-0.847298
Liquid	CH	HuS	HuS-2-L	90	HuS-2-L-3	10	1	9	-2.19722
Liquid	CH	HuS	HuS-2-L	90	HuS-2-L-4	10	2	8	-1.38629
Liquid	CH	HuS	HuS-2-L	90	HuS-2-L-5	10	0	10
Liquid	CH	HuS	HuS-3-L	90	HuS-3-L-1	10	2	8	-1.38629
Liquid	CH	HuS	HuS-3-L	90	HuS-3-L-2	10	3	7	-0.847298
Liquid	CH	HuS	HuS-3-L	90	HuS-3-L-3	10	2	8	-1.38629
Liquid	CH	HuS	HuS-3-L	90	HuS-3-L-4	10	4	6	-0.405465
Liquid	CH	HuS	HuS-3-L	90	HuS-3-L-5	10	3	7	-0.847298
Liquid	CH	YT	YT-1-L	90	YT-1-L-1	10	1	9	-2.19722
Liquid	CH	YT	YT-1-L	90	YT-1-L-2	10	2	8	-1.38629
Liquid	CH	YT	YT-1-L	90	YT-1-L-3	10	3	7	-0.847298
Liquid	CH	YT	YT-1-L	90	YT-1-L-4	10	1	9	-2.19722
Liquid	CH	YT	YT-1-L	90	YT-1-L-5	10	2	8	-1.38629
Liquid	CH	YT	YT-2-L	90	YT-2-L-1	10	2	8	-1.38629
Liquid	CH	YT	YT-2-L	90	YT-2-L-2	10	1	9	-2.19722
Liquid	CH	YT	YT-2-L	90	YT-2-L-3	10	0	10
Liquid	CH	YT	YT-2-L	90	YT-2-L-4	10	2	8	-1.38629
Liquid	CH	YT	YT-2-L	90	YT-2-L-5	10	1	9	-2.19722
Liquid	CH	YT	YT-3-L	90	YT-3-L-1	10	4	6	-0.405465
Liquid	CH	YT	YT-3-L	90	YT-3-L-2	10	1	9	-2.19722
Liquid	CH	YT	YT-3-L	90	YT-3-L-3	10	1	9	-2.19722
Liquid	CH	YT	YT-3-L	90	YT-3-L-4	10	1	9	-2.19722
Liquid	CH	YT	YT-3-L	90	YT-3-L-5	10	2	8	-1.38629
Liquid	US	AL-1	AL-1-1-L	90	AL-1-1-L-1	10	2	8	-1.38629
Liquid	US	AL-1	AL-1-1-L	90	AL-1-1-L-2	10	2	8	-1.38629
Liquid	US	AL-1	AL-1-1-L	90	AL-1-1-L-3	10	1	9	-2.19722
Liquid	US	AL-1	AL-1-1-L	90	AL-1-1-L-4	10	1	9	-2.19722
Liquid	US	AL-1	AL-1-1-L	90	AL-1-1-L-5	10	2	8	-1.38629
Liquid	US	AL-1	AL-1-2-L	90	AL-1-2-L-1	10	3	7	-0.847298
Liquid	US	AL-1	AL-1-2-L	90	AL-1-2-L-2	10	1	9	-2.19722
Liquid	US	AL-1	AL-1-2-L	90	AL-1-2-L-3	10	4	6	-0.405465
Liquid	US	AL-1	AL-1-2-L	90	AL-1-2-L-4	10	0	10
Liquid	US	AL-1	AL-1-2-L	90	AL-1-2-L-5	10	0	10
Liquid	US	AL-1	AL-1-3-L	90	AL-1-3-L-1	10	1	9	-2.19722
Liquid	US	AL-1	AL-1-3-L	90	AL-1-3-L-2	10	1	9	-2.19722
Liquid	US	AL-1	AL-1-3-L	90	AL-1-3-L-3	10	2	8	-1.38629
Liquid	US	AL-1	AL-1-3-L	90	AL-1-3-L-4	10	4	6	-0.405465
Liquid	US	AL-1	AL-1-3-L	90	AL-1-3-L-5	10	3	7	-0.847298
Liquid	US	GA-1	GA-1-1-L	90	GA-1-1-L-1	10	0	10
Liquid	US	GA-1	GA-1-1-L	90	GA-1-1-L-2	10	1	9	-2.19722
Liquid	US	GA-1	GA-1-1-L	90	GA-1-1-L-3	10	1	9	-2.19722
Liquid	US	GA-1	GA-1-1-L	90	GA-1-1-L-4	10	4	6	-0.405465
Liquid	US	GA-1	GA-1-1-L	90	GA-1-1-L-5	10	3	7	-0.847298
Liquid	US	GA-1	GA-1-2-L	90	GA-1-2-L-1	10	3	7	-0.847298
Liquid	US	GA-1	GA-1-2-L	90	GA-1-2-L-2	10	1	9	-2.19722
Liquid	US	GA-1	GA-1-2-L	90	GA-1-2-L-3	10	3	7	-0.847298
Liquid	US	GA-1	GA-1-2-L	90	GA-1-2-L-4	10	4	6	-0.405465
Liquid	US	GA-1	GA-1-2-L	90	GA-1-2-L-5	10	3	7	-0.847298
Liquid	US	GA-1	GA-1-3-L	90	GA-1-3-L-1	10	2	8	-1.38629
Liquid	US	GA-1	GA-1-3-L	90	GA-1-3-L-2	10	4	6	-0.405465
Liquid	US	GA-1	GA-1-3-L	90	GA-1-3-L-3	10	4	6	-0.405465
Liquid	US	GA-1	GA-1-3-L	90	GA-1-3-L-4	10	2	8	-1.38629
Liquid	US	GA-1	GA-1-3-L	90	GA-1-3-L-5	10	3	7	-0.847298
Liquid	US	GA-3	GA-3-1-L	90	GA-3-1-L-1	10	2	8	-1.38629
Liquid	US	GA-3	GA-3-1-L	90	GA-3-1-L-2	10	1	9	-2.19722
Liquid	US	GA-3	GA-3-1-L	90	GA-3-1-L-3	10	2	8	-1.38629
Liquid	US	GA-3	GA-3-1-L	90	GA-3-1-L-4	10	1	9	-2.19722
Liquid	US	GA-3	GA-3-1-L	90	GA-3-1-L-5	10	0	10
Liquid	US	GA-3	GA-3-2-L	90	GA-3-2-L-1	10	4	6	-0.405465
Liquid	US	GA-3	GA-3-2-L	90	GA-3-2-L-2	10	1	9	-2.19722
Liquid	US	GA-3	GA-3-2-L	90	GA-3-2-L-3	10	2	8	-1.38629
Liquid	US	GA-3	GA-3-2-L	90	GA-3-2-L-4	10	4	6	-0.405465
Liquid	US	GA-3	GA-3-2-L	90	GA-3-2-L-5	10	2	8	-1.38629
Liquid	US	GA-3	GA-3-3-L	90	GA-3-3-L-1	10	1	9	-2.19722
Liquid	US	GA-3	GA-3-3-L	90	GA-3-3-L-2	10	3	7	-0.847298
Liquid	US	GA-3	GA-3-3-L	90	GA-3-3-L-3	10	3	7	-0.847298
Liquid	US	GA-3	GA-3-3-L	90	GA-3-3-L-4	10	5	5	0
Liquid	US	GA-3	GA-3-3-L	90	GA-3-3-L-5	10	2	8	-1.38629
Liquid	US	LA-6	LA-6-1-L	90	LA-6-1-L-1	10	3	7	-0.847298
Liquid	US	LA-6	LA-6-1-L	90	LA-6-1-L-2	10	1	9	-2.19722
Liquid	US	LA-6	LA-6-1-L	90	LA-6-1-L-3	10	3	7	-0.847298
Liquid	US	LA-6	LA-6-1-L	90	LA-6-1-L-4	10	1	9	-2.19722
Liquid	US	LA-6	LA-6-1-L	90	LA-6-1-L-5	10	3	7	-0.847298
Liquid	US	LA-6	LA-6-2-L	90	LA-6-2-L-1	10	0	10
Liquid	US	LA-6	LA-6-2-L	90	LA-6-2-L-2	10	2	8	-1.38629
Liquid	US	LA-6	LA-6-2-L	90	LA-6-2-L-3	10	1	9	-2.19722
Liquid	US	LA-6	LA-6-2-L	90	LA-6-2-L-4	10	3	7	-0.847298
Liquid	US	LA-6	LA-6-2-L	90	LA-6-2-L-5	10	2	8	-1.38629
Liquid	US	LA-6	LA-6-3-L	90	LA-6-3-L-1	10	2	8	-1.38629
Liquid	US	LA-6	LA-6-3-L	90	LA-6-3-L-2	10	3	7	-0.847298
Liquid	US	LA-6	LA-6-3-L	90	LA-6-3-L-3	10	1	9	-2.19722
Liquid	US	LA-6	LA-6-3-L	90	LA-6-3-L-4	10	2	8	-1.38629
Liquid	US	LA-6	LA-6-3-L	90	LA-6-3-L-5	10	1	9	-2.19722
Liquid	US	TX-2	TX-2-1-L	90	TX-2-1-L-1	10	3	7	-0.847298
Liquid	US	TX-2	TX-2-1-L	90	TX-2-1-L-2	10	0	10
Liquid	US	TX-2	TX-2-1-L	90	TX-2-1-L-3	10	2	8	-1.38629
Liquid	US	TX-2	TX-2-1-L	90	TX-2-1-L-4	10	2	8	-1.38629
Liquid	US	TX-2	TX-2-1-L	90	TX-2-1-L-5	10	1	9	-2.19722
Liquid	US	TX-2	TX-2-2-L	90	TX-2-2-L-1	10	1	9	-2.19722
Liquid	US	TX-2	TX-2-2-L	90	TX-2-2-L-2	10	1	9	-2.19722
Liquid	US	TX-2	TX-2-2-L	90	TX-2-2-L-3	10	3	7	-0.847298
Liquid	US	TX-2	TX-2-2-L	90	TX-2-2-L-4	10	1	9	-2.19722
Liquid	US	TX-2	TX-2-2-L	90	TX-2-2-L-5	10	0	10
Liquid	US	TX-2	TX-2-3-L	90	TX-2-3-L-1	10	2	8	-1.38629
Liquid	US	TX-2	TX-2-3-L	90	TX-2-3-L-2	10	2	8	-1.38629
Liquid	US	TX-2	TX-2-3-L	90	TX-2-3-L-3	10	1	9	-2.19722
Liquid	US	TX-2	TX-2-3-L	90	TX-2-3-L-4	10	3	7	-0.847298
Liquid	US	TX-2	TX-2-3-L	90	TX-2-3-L-5	10	1	9	-2.19722
Liquid	US	TX-3	TX-3-1-L	90	TX-3-1-L-1	10	4	6	-0.405465
Liquid	US	TX-3	TX-3-1-L	90	TX-3-1-L-2	10	0	10
Liquid	US	TX-3	TX-3-1-L	90	TX-3-1-L-3	10	3	7	-0.847298
Liquid	US	TX-3	TX-3-1-L	90	TX-3-1-L-4	10	0	10
Liquid	US	TX-3	TX-3-1-L	90	TX-3-1-L-5	10	1	9	-2.19722
Liquid	US	TX-3	TX-3-2-L	90	TX-3-2-L-1	10	2	8	-1.38629
Liquid	US	TX-3	TX-3-2-L	90	TX-3-2-L-2	10	3	7	-0.847298
Liquid	US	TX-3	TX-3-2-L	90	TX-3-2-L-3	10	2	8	-1.38629
Liquid	US	TX-3	TX-3-2-L	90	TX-3-2-L-4	10	3	7	-0.847298
Liquid	US	TX-3	TX-3-2-L	90	TX-3-2-L-5	10	4	6	-0.405465
Liquid	US	TX-3	TX-3-3-L	90	TX-3-3-L-1	10	1	9	-2.19722
Liquid	US	TX-3	TX-3-3-L	90	TX-3-3-L-2	10	1	9	-2.19722
Liquid	US	TX-3	TX-3-3-L	90	TX-3-3-L-3	10	2	8	-1.38629
Liquid	US	TX-3	TX-3-3-L	90	TX-3-3-L-4	10	3	7	-0.847298
Liquid	US	TX-3	TX-3-3-L	90	TX-3-3-L-5	10	2	8	-1.38629
Liquid	CH	DW	DW-1-L	90	DW-1-L-1	15	1	9	-2.19722
Liquid	CH	DW	DW-1-L	90	DW-1-L-2	15	2	8	-1.38629
Liquid	CH	DW	DW-1-L	90	DW-1-L-3	15	2	8	-1.38629
Liquid	CH	DW	DW-1-L	90	DW-1-L-4	15	3	7	-0.847298
Liquid	CH	DW	DW-1-L	90	DW-1-L-5	15	1	9	-2.19722
Liquid	CH	DW	DW-2-L	90	DW-2-L-1	15	3	7	-0.847298
Liquid	CH	DW	DW-2-L	90	DW-2-L-2	15	1	9	-2.19722
Liquid	CH	DW	DW-2-L	90	DW-2-L-3	15	2	8	-1.38629
Liquid	CH	DW	DW-2-L	90	DW-2-L-4	15	1	9	-2.19722
Liquid	CH	DW	DW-2-L	90	DW-2-L-5	15	3	7	-0.847298
Liquid	CH	DW	DW-3-L	90	DW-3-L-1	15	5	5	0
Liquid	CH	DW	DW-3-L	90	DW-3-L-2	15	4	6	-0.405465
Liquid	CH	DW	DW-3-L	90	DW-3-L-3	15	3	7	-0.847298
Liquid	CH	DW	DW-3-L	90	DW-3-L-4	15	3	7	-0.847298
Liquid	CH	DW	DW-3-L	90	DW-3-L-5	15	3	7	-0.847298
Liquid	CH	HF	HF-1-L	90	HF-1-L-1	15	1	9	-2.19722
Liquid	CH	HF	HF-1-L	90	HF-1-L-2	15	1	9	-2.19722
Liquid	CH	HF	HF-1-L	90	HF-1-L-3	15	3	7	-0.847298
Liquid	CH	HF	HF-1-L	90	HF-1-L-4	15	1	9	-2.19722
Liquid	CH	HF	HF-1-L	90	HF-1-L-5	15	1	9	-2.19722
Liquid	CH	HF	HF-2-L	90	HF-2-L-1	15	1	9	-2.19722
Liquid	CH	HF	HF-2-L	90	HF-2-L-2	15	0	10
Liquid	CH	HF	HF-2-L	90	HF-2-L-3	15	1	9	-2.19722
Liquid	CH	HF	HF-2-L	90	HF-2-L-4	15	2	8	-1.38629
Liquid	CH	HF	HF-2-L	90	HF-2-L-5	15	3	7	-0.847298
Liquid	CH	HF	HF-3-L	90	HF-3-L-1	15	2	8	-1.38629
Liquid	CH	HF	HF-3-L	90	HF-3-L-2	15	2	8	-1.38629
Liquid	CH	HF	HF-3-L	90	HF-3-L-3	15	1	9	-2.19722
Liquid	CH	HF	HF-3-L	90	HF-3-L-4	15	3	7	-0.847298
Liquid	CH	HF	HF-3-L	90	HF-3-L-5	15	1	9	-2.19722
Liquid	CH	HuS	HuS-1-L	90	HuS-1-L-1	15	2	8	-1.38629
Liquid	CH	HuS	HuS-1-L	90	HuS-1-L-2	15	1	9	-2.19722
Liquid	CH	HuS	HuS-1-L	90	HuS-1-L-3	15	2	8	-1.38629
Liquid	CH	HuS	HuS-1-L	90	HuS-1-L-4	15	1	9	-2.19722
Liquid	CH	HuS	HuS-1-L	90	HuS-1-L-5	15	3	7	-0.847298
Liquid	CH	HuS	HuS-2-L	90	HuS-2-L-1	15	2	8	-1.38629
Liquid	CH	HuS	HuS-2-L	90	HuS-2-L-2	15	3	7	-0.847298
Liquid	CH	HuS	HuS-2-L	90	HuS-2-L-3	15	1	9	-2.19722
Liquid	CH	HuS	HuS-2-L	90	HuS-2-L-4	15	3	7	-0.847298
Liquid	CH	HuS	HuS-2-L	90	HuS-2-L-5	15	1	9	-2.19722
Liquid	CH	HuS	HuS-3-L	90	HuS-3-L-1	15	2	8	-1.38629
Liquid	CH	HuS	HuS-3-L	90	HuS-3-L-2	15	3	7	-0.847298
Liquid	CH	HuS	HuS-3-L	90	HuS-3-L-3	15	3	7	-0.847298
Liquid	CH	HuS	HuS-3-L	90	HuS-3-L-4	15	5	5	0
Liquid	CH	HuS	HuS-3-L	90	HuS-3-L-5	15	3	7	-0.847298
Liquid	CH	YT	YT-1-L	90	YT-1-L-1	15	1	9	-2.19722
Liquid	CH	YT	YT-1-L	90	YT-1-L-2	15	3	7	-0.847298
Liquid	CH	YT	YT-1-L	90	YT-1-L-3	15	3	7	-0.847298
Liquid	CH	YT	YT-1-L	90	YT-1-L-4	15	2	8	-1.38629
Liquid	CH	YT	YT-1-L	90	YT-1-L-5	15	3	7	-0.847298
Liquid	CH	YT	YT-2-L	90	YT-2-L-1	15	2	8	-1.38629
Liquid	CH	YT	YT-2-L	90	YT-2-L-2	15	2	8	-1.38629
Liquid	CH	YT	YT-2-L	90	YT-2-L-3	15	1	9	-2.19722
Liquid	CH	YT	YT-2-L	90	YT-2-L-4	15	2	8	-1.38629
Liquid	CH	YT	YT-2-L	90	YT-2-L-5	15	2	8	-1.38629
Liquid	CH	YT	YT-3-L	90	YT-3-L-1	15	4	6	-0.405465
Liquid	CH	YT	YT-3-L	90	YT-3-L-2	15	2	8	-1.38629
Liquid	CH	YT	YT-3-L	90	YT-3-L-3	15	2	8	-1.38629
Liquid	CH	YT	YT-3-L	90	YT-3-L-4	15	2	8	-1.38629
Liquid	CH	YT	YT-3-L	90	YT-3-L-5	15	3	7	-0.847298
Liquid	US	AL-1	AL-1-1-L	90	AL-1-1-L-1	15	2	8	-1.38629
Liquid	US	AL-1	AL-1-1-L	90	AL-1-1-L-2	15	3	7	-0.847298
Liquid	US	AL-1	AL-1-1-L	90	AL-1-1-L-3	15	3	7	-0.847298
Liquid	US	AL-1	AL-1-1-L	90	AL-1-1-L-4	15	1	9	-2.19722
Liquid	US	AL-1	AL-1-1-L	90	AL-1-1-L-5	15	2	8	-1.38629
Liquid	US	AL-1	AL-1-2-L	90	AL-1-2-L-1	15	3	7	-0.847298
Liquid	US	AL-1	AL-1-2-L	90	AL-1-2-L-2	15	1	9	-2.19722
Liquid	US	AL-1	AL-1-2-L	90	AL-1-2-L-3	15	4	6	-0.405465
Liquid	US	AL-1	AL-1-2-L	90	AL-1-2-L-4	15	1	9	-2.19722
Liquid	US	AL-1	AL-1-2-L	90	AL-1-2-L-5	15	1	9	-2.19722
Liquid	US	AL-1	AL-1-3-L	90	AL-1-3-L-1	15	2	8	-1.38629
Liquid	US	AL-1	AL-1-3-L	90	AL-1-3-L-2	15	1	9	-2.19722
Liquid	US	AL-1	AL-1-3-L	90	AL-1-3-L-3	15	3	7	-0.847298
Liquid	US	AL-1	AL-1-3-L	90	AL-1-3-L-4	15	4	6	-0.405465
Liquid	US	AL-1	AL-1-3-L	90	AL-1-3-L-5	15	6	4	0.405465
Liquid	US	GA-1	GA-1-1-L	90	GA-1-1-L-1	15	0	10
Liquid	US	GA-1	GA-1-1-L	90	GA-1-1-L-2	15	1	9	-2.19722
Liquid	US	GA-1	GA-1-1-L	90	GA-1-1-L-3	15	1	9	-2.19722
Liquid	US	GA-1	GA-1-1-L	90	GA-1-1-L-4	15	5	5	0
Liquid	US	GA-1	GA-1-1-L	90	GA-1-1-L-5	15	4	6	-0.405465
Liquid	US	GA-1	GA-1-2-L	90	GA-1-2-L-1	15	4	6	-0.405465
Liquid	US	GA-1	GA-1-2-L	90	GA-1-2-L-2	15	1	9	-2.19722
Liquid	US	GA-1	GA-1-2-L	90	GA-1-2-L-3	15	3	7	-0.847298
Liquid	US	GA-1	GA-1-2-L	90	GA-1-2-L-4	15	5	5	0
Liquid	US	GA-1	GA-1-2-L	90	GA-1-2-L-5	15	3	7	-0.847298
Liquid	US	GA-1	GA-1-3-L	90	GA-1-3-L-1	15	1	9	-2.19722
Liquid	US	GA-1	GA-1-3-L	90	GA-1-3-L-2	15	4	6	-0.405465
Liquid	US	GA-1	GA-1-3-L	90	GA-1-3-L-3	15	5	5	0
Liquid	US	GA-1	GA-1-3-L	90	GA-1-3-L-4	15	3	7	-0.847298
Liquid	US	GA-1	GA-1-3-L	90	GA-1-3-L-5	15	4	6	-0.405465
Liquid	US	GA-3	GA-3-1-L	90	GA-3-1-L-1	15	2	8	-1.38629
Liquid	US	GA-3	GA-3-1-L	90	GA-3-1-L-2	15	3	7	-0.847298
Liquid	US	GA-3	GA-3-1-L	90	GA-3-1-L-3	15	2	8	-1.38629
Liquid	US	GA-3	GA-3-1-L	90	GA-3-1-L-4	15	1	9	-2.19722
Liquid	US	GA-3	GA-3-1-L	90	GA-3-1-L-5	15	1	9	-2.19722
Liquid	US	GA-3	GA-3-2-L	90	GA-3-2-L-1	15	4	6	-0.405465
Liquid	US	GA-3	GA-3-2-L	90	GA-3-2-L-2	15	1	9	-2.19722
Liquid	US	GA-3	GA-3-2-L	90	GA-3-2-L-3	15	2	8	-1.38629
Liquid	US	GA-3	GA-3-2-L	90	GA-3-2-L-4	15	4	6	-0.405465
Liquid	US	GA-3	GA-3-2-L	90	GA-3-2-L-5	15	3	7	-0.847298
Liquid	US	GA-3	GA-3-3-L	90	GA-3-3-L-1	15	2	8	-1.38629
Liquid	US	GA-3	GA-3-3-L	90	GA-3-3-L-2	15	5	5	0
Liquid	US	GA-3	GA-3-3-L	90	GA-3-3-L-3	15	4	6	-0.405465
Liquid	US	GA-3	GA-3-3-L	90	GA-3-3-L-4	15	6	4	0.405465
Liquid	US	GA-3	GA-3-3-L	90	GA-3-3-L-5	15	2	8	-1.38629
Liquid	US	LA-6	LA-6-1-L	90	LA-6-1-L-1	15	3	7	-0.847298
Liquid	US	LA-6	LA-6-1-L	90	LA-6-1-L-2	15	1	9	-2.19722
Liquid	US	LA-6	LA-6-1-L	90	LA-6-1-L-3	15	3	7	-0.847298
Liquid	US	LA-6	LA-6-1-L	90	LA-6-1-L-4	15	1	9	-2.19722
Liquid	US	LA-6	LA-6-1-L	90	LA-6-1-L-5	15	5	5	0
Liquid	US	LA-6	LA-6-2-L	90	LA-6-2-L-1	15	1	9	-2.19722
Liquid	US	LA-6	LA-6-2-L	90	LA-6-2-L-2	15	3	7	-0.847298
Liquid	US	LA-6	LA-6-2-L	90	LA-6-2-L-3	15	1	9	-2.19722
Liquid	US	LA-6	LA-6-2-L	90	LA-6-2-L-4	15	3	7	-0.847298
Liquid	US	LA-6	LA-6-2-L	90	LA-6-2-L-5	15	2	8	-1.38629
Liquid	US	LA-6	LA-6-3-L	90	LA-6-3-L-1	15	4	6	-0.405465
Liquid	US	LA-6	LA-6-3-L	90	LA-6-3-L-2	15	3	7	-0.847298
Liquid	US	LA-6	LA-6-3-L	90	LA-6-3-L-3	15	2	8	-1.38629
Liquid	US	LA-6	LA-6-3-L	90	LA-6-3-L-4	15	2	8	-1.38629
Liquid	US	LA-6	LA-6-3-L	90	LA-6-3-L-5	15	1	9	-2.19722
Liquid	US	TX-2	TX-2-1-L	90	TX-2-1-L-1	15	4	6	-0.405465
Liquid	US	TX-2	TX-2-1-L	90	TX-2-1-L-2	15	0	10
Liquid	US	TX-2	TX-2-1-L	90	TX-2-1-L-3	15	4	6	-0.405465
Liquid	US	TX-2	TX-2-1-L	90	TX-2-1-L-4	15	3	7	-0.847298
Liquid	US	TX-2	TX-2-1-L	90	TX-2-1-L-5	15	1	9	-2.19722
Liquid	US	TX-2	TX-2-2-L	90	TX-2-2-L-1	15	1	9	-2.19722
Liquid	US	TX-2	TX-2-2-L	90	TX-2-2-L-2	15	2	8	-1.38629
Liquid	US	TX-2	TX-2-2-L	90	TX-2-2-L-3	15	3	7	-0.847298
Liquid	US	TX-2	TX-2-2-L	90	TX-2-2-L-4	15	1	9	-2.19722
Liquid	US	TX-2	TX-2-2-L	90	TX-2-2-L-5	15	2	8	-1.38629
Liquid	US	TX-2	TX-2-3-L	90	TX-2-3-L-1	15	2	8	-1.38629
Liquid	US	TX-2	TX-2-3-L	90	TX-2-3-L-2	15	4	6	-0.405465
Liquid	US	TX-2	TX-2-3-L	90	TX-2-3-L-3	15	1	9	-2.19722
Liquid	US	TX-2	TX-2-3-L	90	TX-2-3-L-4	15	5	5	0
Liquid	US	TX-2	TX-2-3-L	90	TX-2-3-L-5	15	1	9	-2.19722
Liquid	US	TX-3	TX-3-1-L	90	TX-3-1-L-1	15	4	6	-0.405465
Liquid	US	TX-3	TX-3-1-L	90	TX-3-1-L-2	15	0	10
Liquid	US	TX-3	TX-3-1-L	90	TX-3-1-L-3	15	3	7	-0.847298
Liquid	US	TX-3	TX-3-1-L	90	TX-3-1-L-4	15	1	9	-2.19722
Liquid	US	TX-3	TX-3-1-L	90	TX-3-1-L-5	15	1	9	-2.19722
Liquid	US	TX-3	TX-3-2-L	90	TX-3-2-L-1	15	2	8	-1.38629
Liquid	US	TX-3	TX-3-2-L	90	TX-3-2-L-2	15	4	6	-0.405465
Liquid	US	TX-3	TX-3-2-L	90	TX-3-2-L-3	15	3	7	-0.847298
Liquid	US	TX-3	TX-3-2-L	90	TX-3-2-L-4	15	3	7	-0.847298
Liquid	US	TX-3	TX-3-2-L	90	TX-3-2-L-5	15	4	6	-0.405465
Liquid	US	TX-3	TX-3-3-L	90	TX-3-3-L-1	15	3	7	-0.847298
Liquid	US	TX-3	TX-3-3-L	90	TX-3-3-L-2	15	1	9	-2.19722
Liquid	US	TX-3	TX-3-3-L	90	TX-3-3-L-3	15	3	7	-0.847298
Liquid	US	TX-3	TX-3-3-L	90	TX-3-3-L-4	15	4	6	-0.405465
Liquid	US	TX-3	TX-3-3-L	90	TX-3-3-L-5	15	2	8	-1.38629
Liquid	CH	DW	DW-1-L	90	DW-1-L-1	20	1	9	-2.19722
Liquid	CH	DW	DW-1-L	90	DW-1-L-2	20	2	8	-1.38629
Liquid	CH	DW	DW-1-L	90	DW-1-L-3	20	2	8	-1.38629
Liquid	CH	DW	DW-1-L	90	DW-1-L-4	20	3	7	-0.847298
Liquid	CH	DW	DW-1-L	90	DW-1-L-5	20	1	9	-2.19722
Liquid	CH	DW	DW-2-L	90	DW-2-L-1	20	3	7	-0.847298
Liquid	CH	DW	DW-2-L	90	DW-2-L-2	20	1	9	-2.19722
Liquid	CH	DW	DW-2-L	90	DW-2-L-3	20	2	8	-1.38629
Liquid	CH	DW	DW-2-L	90	DW-2-L-4	20	1	9	-2.19722
Liquid	CH	DW	DW-2-L	90	DW-2-L-5	20	3	7	-0.847298
Liquid	CH	DW	DW-3-L	90	DW-3-L-1	20	6	4	0.405465
Liquid	CH	DW	DW-3-L	90	DW-3-L-2	20	4	6	-0.405465
Liquid	CH	DW	DW-3-L	90	DW-3-L-3	20	3	7	-0.847298
Liquid	CH	DW	DW-3-L	90	DW-3-L-4	20	3	7	-0.847298
Liquid	CH	DW	DW-3-L	90	DW-3-L-5	20	4	6	-0.405465
Liquid	CH	HF	HF-1-L	90	HF-1-L-1	20	2	8	-1.38629
Liquid	CH	HF	HF-1-L	90	HF-1-L-2	20	1	9	-2.19722
Liquid	CH	HF	HF-1-L	90	HF-1-L-3	20	3	7	-0.847298
Liquid	CH	HF	HF-1-L	90	HF-1-L-4	20	1	9	-2.19722
Liquid	CH	HF	HF-1-L	90	HF-1-L-5	20	1	9	-2.19722
Liquid	CH	HF	HF-2-L	90	HF-2-L-1	20	1	9	-2.19722
Liquid	CH	HF	HF-2-L	90	HF-2-L-2	20	1	9	-2.19722
Liquid	CH	HF	HF-2-L	90	HF-2-L-3	20	1	9	-2.19722
Liquid	CH	HF	HF-2-L	90	HF-2-L-4	20	2	8	-1.38629
Liquid	CH	HF	HF-2-L	90	HF-2-L-5	20	3	7	-0.847298
Liquid	CH	HF	HF-3-L	90	HF-3-L-1	20	2	8	-1.38629
Liquid	CH	HF	HF-3-L	90	HF-3-L-2	20	2	8	-1.38629
Liquid	CH	HF	HF-3-L	90	HF-3-L-3	20	3	7	-0.847298
Liquid	CH	HF	HF-3-L	90	HF-3-L-4	20	3	7	-0.847298
Liquid	CH	HF	HF-3-L	90	HF-3-L-5	20	2	8	-1.38629
Liquid	CH	HuS	HuS-1-L	90	HuS-1-L-1	20	3	7	-0.847298
Liquid	CH	HuS	HuS-1-L	90	HuS-1-L-2	20	1	9	-2.19722
Liquid	CH	HuS	HuS-1-L	90	HuS-1-L-3	20	3	7	-0.847298
Liquid	CH	HuS	HuS-1-L	90	HuS-1-L-4	20	1	9	-2.19722
Liquid	CH	HuS	HuS-1-L	90	HuS-1-L-5	20	3	7	-0.847298
Liquid	CH	HuS	HuS-2-L	90	HuS-2-L-1	20	3	7	-0.847298
Liquid	CH	HuS	HuS-2-L	90	HuS-2-L-2	20	3	7	-0.847298
Liquid	CH	HuS	HuS-2-L	90	HuS-2-L-3	20	1	9	-2.19722
Liquid	CH	HuS	HuS-2-L	90	HuS-2-L-4	20	3	7	-0.847298
Liquid	CH	HuS	HuS-2-L	90	HuS-2-L-5	20	1	9	-2.19722
Liquid	CH	HuS	HuS-3-L	90	HuS-3-L-1	20	3	7	-0.847298
Liquid	CH	HuS	HuS-3-L	90	HuS-3-L-2	20	5	5	0
Liquid	CH	HuS	HuS-3-L	90	HuS-3-L-3	20	3	7	-0.847298
Liquid	CH	HuS	HuS-3-L	90	HuS-3-L-4	20	6	4	0.405465
Liquid	CH	HuS	HuS-3-L	90	HuS-3-L-5	20	3	7	-0.847298
Liquid	CH	YT	YT-1-L	90	YT-1-L-1	20	1	9	-2.19722
Liquid	CH	YT	YT-1-L	90	YT-1-L-2	20	2	8	-1.38629
Liquid	CH	YT	YT-1-L	90	YT-1-L-3	20	4	6	-0.405465
Liquid	CH	YT	YT-1-L	90	YT-1-L-4	20	2	8	-1.38629
Liquid	CH	YT	YT-1-L	90	YT-1-L-5	20	3	7	-0.847298
Liquid	CH	YT	YT-2-L	90	YT-2-L-1	20	2	8	-1.38629
Liquid	CH	YT	YT-2-L	90	YT-2-L-2	20	2	8	-1.38629
Liquid	CH	YT	YT-2-L	90	YT-2-L-3	20	1	9	-2.19722
Liquid	CH	YT	YT-2-L	90	YT-2-L-4	20	2	8	-1.38629
Liquid	CH	YT	YT-2-L	90	YT-2-L-5	20	3	7	-0.847298
Liquid	CH	YT	YT-3-L	90	YT-3-L-1	20	5	5	0
Liquid	CH	YT	YT-3-L	90	YT-3-L-2	20	3	7	-0.847298
Liquid	CH	YT	YT-3-L	90	YT-3-L-3	20	2	8	-1.38629
Liquid	CH	YT	YT-3-L	90	YT-3-L-4	20	3	7	-0.847298
Liquid	CH	YT	YT-3-L	90	YT-3-L-5	20	4	6	-0.405465
Liquid	US	AL-1	AL-1-1-L	90	AL-1-1-L-1	20	2	8	-1.38629
Liquid	US	AL-1	AL-1-1-L	90	AL-1-1-L-2	20	3	7	-0.847298
Liquid	US	AL-1	AL-1-1-L	90	AL-1-1-L-3	20	3	7	-0.847298
Liquid	US	AL-1	AL-1-1-L	90	AL-1-1-L-4	20	2	8	-1.38629
Liquid	US	AL-1	AL-1-1-L	90	AL-1-1-L-5	20	3	7	-0.847298
Liquid	US	AL-1	AL-1-2-L	90	AL-1-2-L-1	20	4	6	-0.405465
Liquid	US	AL-1	AL-1-2-L	90	AL-1-2-L-2	20	1	9	-2.19722
Liquid	US	AL-1	AL-1-2-L	90	AL-1-2-L-3	20	4	6	-0.405465
Liquid	US	AL-1	AL-1-2-L	90	AL-1-2-L-4	20	2	8	-1.38629
Liquid	US	AL-1	AL-1-2-L	90	AL-1-2-L-5	20	2	8	-1.38629
Liquid	US	AL-1	AL-1-3-L	90	AL-1-3-L-1	20	6	4	0.405465
Liquid	US	AL-1	AL-1-3-L	90	AL-1-3-L-2	20	1	9	-2.19722
Liquid	US	AL-1	AL-1-3-L	90	AL-1-3-L-3	20	3	7	-0.847298
Liquid	US	AL-1	AL-1-3-L	90	AL-1-3-L-4	20	4	6	-0.405465
Liquid	US	AL-1	AL-1-3-L	90	AL-1-3-L-5	20	6	4	0.405465
Liquid	US	GA-1	GA-1-1-L	90	GA-1-1-L-1	20	0	10
Liquid	US	GA-1	GA-1-1-L	90	GA-1-1-L-2	20	1	9	-2.19722
Liquid	US	GA-1	GA-1-1-L	90	GA-1-1-L-3	20	1	9	-2.19722
Liquid	US	GA-1	GA-1-1-L	90	GA-1-1-L-4	20	5	5	0
Liquid	US	GA-1	GA-1-1-L	90	GA-1-1-L-5	20	6	4	0.405465
Liquid	US	GA-1	GA-1-2-L	90	GA-1-2-L-1	20	4	6	-0.405465
Liquid	US	GA-1	GA-1-2-L	90	GA-1-2-L-2	20	2	8	-1.38629
Liquid	US	GA-1	GA-1-2-L	90	GA-1-2-L-3	20	3	7	-0.847298
Liquid	US	GA-1	GA-1-2-L	90	GA-1-2-L-4	20	5	5	0
Liquid	US	GA-1	GA-1-2-L	90	GA-1-2-L-5	20	3	7	-0.847298
Liquid	US	GA-1	GA-1-3-L	90	GA-1-3-L-1	20	4	6	-0.405465
Liquid	US	GA-1	GA-1-3-L	90	GA-1-3-L-2	20	5	5	0
Liquid	US	GA-1	GA-1-3-L	90	GA-1-3-L-3	20	5	5	0
Liquid	US	GA-1	GA-1-3-L	90	GA-1-3-L-4	20	4	6	-0.405465
Liquid	US	GA-1	GA-1-3-L	90	GA-1-3-L-5	20	4	6	-0.405465
Liquid	US	GA-3	GA-3-1-L	90	GA-3-1-L-1	20	2	8	-1.38629
Liquid	US	GA-3	GA-3-1-L	90	GA-3-1-L-2	20	3	7	-0.847298
Liquid	US	GA-3	GA-3-1-L	90	GA-3-1-L-3	20	2	8	-1.38629
Liquid	US	GA-3	GA-3-1-L	90	GA-3-1-L-4	20	1	9	-2.19722
Liquid	US	GA-3	GA-3-1-L	90	GA-3-1-L-5	20	1	9	-2.19722
Liquid	US	GA-3	GA-3-2-L	90	GA-3-2-L-1	20	4	6	-0.405465
Liquid	US	GA-3	GA-3-2-L	90	GA-3-2-L-2	20	1	9	-2.19722
Liquid	US	GA-3	GA-3-2-L	90	GA-3-2-L-3	20	2	8	-1.38629
Liquid	US	GA-3	GA-3-2-L	90	GA-3-2-L-4	20	4	6	-0.405465
Liquid	US	GA-3	GA-3-2-L	90	GA-3-2-L-5	20	3	7	-0.847298
Liquid	US	GA-3	GA-3-3-L	90	GA-3-3-L-1	20	4	6	-0.405465
Liquid	US	GA-3	GA-3-3-L	90	GA-3-3-L-2	20	7	3	0.847298
Liquid	US	GA-3	GA-3-3-L	90	GA-3-3-L-3	20	6	4	0.405465
Liquid	US	GA-3	GA-3-3-L	90	GA-3-3-L-4	20	6	4	0.405465
Liquid	US	GA-3	GA-3-3-L	90	GA-3-3-L-5	20	3	7	-0.847298
Liquid	US	LA-6	LA-6-1-L	90	LA-6-1-L-1	20	3	7	-0.847298
Liquid	US	LA-6	LA-6-1-L	90	LA-6-1-L-2	20	1	9	-2.19722
Liquid	US	LA-6	LA-6-1-L	90	LA-6-1-L-3	20	3	7	-0.847298
Liquid	US	LA-6	LA-6-1-L	90	LA-6-1-L-4	20	1	9	-2.19722
Liquid	US	LA-6	LA-6-1-L	90	LA-6-1-L-5	20	5	5	0
Liquid	US	LA-6	LA-6-2-L	90	LA-6-2-L-1	20	1	9	-2.19722
Liquid	US	LA-6	LA-6-2-L	90	LA-6-2-L-2	20	3	7	-0.847298
Liquid	US	LA-6	LA-6-2-L	90	LA-6-2-L-3	20	1	9	-2.19722
Liquid	US	LA-6	LA-6-2-L	90	LA-6-2-L-4	20	3	7	-0.847298
Liquid	US	LA-6	LA-6-2-L	90	LA-6-2-L-5	20	2	8	-1.38629
Liquid	US	LA-6	LA-6-3-L	90	LA-6-3-L-1	20	4	6	-0.405465
Liquid	US	LA-6	LA-6-3-L	90	LA-6-3-L-2	20	3	7	-0.847298
Liquid	US	LA-6	LA-6-3-L	90	LA-6-3-L-3	20	3	7	-0.847298
Liquid	US	LA-6	LA-6-3-L	90	LA-6-3-L-4	20	2	8	-1.38629
Liquid	US	LA-6	LA-6-3-L	90	LA-6-3-L-5	20	4	6	-0.405465
Liquid	US	TX-2	TX-2-1-L	90	TX-2-1-L-1	20	5	5	0
Liquid	US	TX-2	TX-2-1-L	90	TX-2-1-L-2	20	0	10
Liquid	US	TX-2	TX-2-1-L	90	TX-2-1-L-3	20	4	6	-0.405465
Liquid	US	TX-2	TX-2-1-L	90	TX-2-1-L-4	20	3	7	-0.847298
Liquid	US	TX-2	TX-2-1-L	90	TX-2-1-L-5	20	1	9	-2.19722
Liquid	US	TX-2	TX-2-2-L	90	TX-2-2-L-1	20	1	9	-2.19722
Liquid	US	TX-2	TX-2-2-L	90	TX-2-2-L-2	20	3	7	-0.847298
Liquid	US	TX-2	TX-2-2-L	90	TX-2-2-L-3	20	3	7	-0.847298
Liquid	US	TX-2	TX-2-2-L	90	TX-2-2-L-4	20	2	8	-1.38629
Liquid	US	TX-2	TX-2-2-L	90	TX-2-2-L-5	20	2	8	-1.38629
Liquid	US	TX-2	TX-2-3-L	90	TX-2-3-L-1	20	3	7	-0.847298
Liquid	US	TX-2	TX-2-3-L	90	TX-2-3-L-2	20	4	6	-0.405465
Liquid	US	TX-2	TX-2-3-L	90	TX-2-3-L-3	20	1	9	-2.19722
Liquid	US	TX-2	TX-2-3-L	90	TX-2-3-L-4	20	6	4	0.405465
Liquid	US	TX-2	TX-2-3-L	90	TX-2-3-L-5	20	1	9	-2.19722
Liquid	US	TX-3	TX-3-1-L	90	TX-3-1-L-1	20	4	6	-0.405465
Liquid	US	TX-3	TX-3-1-L	90	TX-3-1-L-2	20	0	10
Liquid	US	TX-3	TX-3-1-L	90	TX-3-1-L-3	20	3	7	-0.847298
Liquid	US	TX-3	TX-3-1-L	90	TX-3-1-L-4	20	1	9	-2.19722
Liquid	US	TX-3	TX-3-1-L	90	TX-3-1-L-5	20	1	9	-2.19722
Liquid	US	TX-3	TX-3-2-L	90	TX-3-2-L-1	20	2	8	-1.38629
Liquid	US	TX-3	TX-3-2-L	90	TX-3-2-L-2	20	5	5	0
Liquid	US	TX-3	TX-3-2-L	90	TX-3-2-L-3	20	3	7	-0.847298
Liquid	US	TX-3	TX-3-2-L	90	TX-3-2-L-4	20	3	7	-0.847298
Liquid	US	TX-3	TX-3-2-L	90	TX-3-2-L-5	20	4	6	-0.405465
Liquid	US	TX-3	TX-3-3-L	90	TX-3-3-L-1	20	1	9	-2.19722
Liquid	US	TX-3	TX-3-3-L	90	TX-3-3-L-2	20	2	8	-1.38629
Liquid	US	TX-3	TX-3-3-L	90	TX-3-3-L-3	20	3	7	-0.847298
Liquid	US	TX-3	TX-3-3-L	90	TX-3-3-L-4	20	6	4	0.405465
Liquid	US	TX-3	TX-3-3-L	90	TX-3-3-L-5	20	2	8	-1.38629
Soil	CH	YT	YT-1-s	30	YT-1-s-30	5	0	10
Soil	CH	YT	YT-2-s	30	YT-2-s-30	5	0	10
Soil	CH	YT	YT-3-s	30	YT-3-s-30	5	2	8	-1.38629
Soil	CH	YT	YT-4-s	30	YT-4-s-30	5	1	9	-2.19722
Soil	CH	YT	YT-5-s	30	YT-5-s-30	5	0	10
Soil	CH	YS	YS-1-s	30	YS-1-s-30	5	1	9	-2.19722
Soil	CH	YS	YS-2-s	30	YS-2-s-30	5	2	8	-1.38629
Soil	CH	YS	YS-3-s	30	YS-3-s-30	5	1	9	-2.19722
Soil	CH	YS	YS-4-s	30	YS-4-s-30	5	1	9	-2.19722
Soil	CH	YS	YS-5-s	30	YS-5-s-30	5	1	9	-2.19722
Soil	CH	HuS	HuS-1-s	30	HuS-1-s-30	5	1	9	-2.19722
Soil	CH	HuS	HuS-2-s	30	HuS-2-s-30	5	2	8	-1.38629
Soil	CH	HuS	HuS-3-s	30	HuS-3-s-30	5	1	9	-2.19722
Soil	CH	HuS	HuS-4-s	30	HuS-4-s-30	5	1	9	-2.19722
Soil	CH	HuS	HuS-5-s	30	HuS-5-s-30	5	0	10
Soil	CH	HeS	HeS-1-s	30	HeS-1-s-30	5	1	9	-2.19722
Soil	CH	HeS	HeS-2-s	30	HeS-2-s-30	5	1	9	-2.19722
Soil	CH	HeS	HeS-3-s	30	HeS-3-s-30	5	1	9	-2.19722
Soil	CH	HeS	HeS-4-s	30	HeS-4-s-30	5	2	8	-1.38629
Soil	CH	HeS	HeS-5-s	30	HeS-5-s-30	5	3	7	-0.847298
Soil	CH	NJ	NJ-1-s	30	NJ-1-s-30	5	1	9	-2.19722
Soil	CH	NJ	NJ-2-s	30	NJ-2-s-30	5	3	7	-0.847298
Soil	CH	NJ	NJ-3-s	30	NJ-3-s-30	5	0	10
Soil	CH	NJ	NJ-4-s	30	NJ-4-s-30	5	1	9	-2.19722
Soil	CH	NJ	NJ-5-s	30	NJ-5-s-30	5	1	9	-2.19722
Soil	CH	WX	WX-1-s	30	WX-1-s-30	5	2	8	-1.38629
Soil	CH	WX	WX-2-s	30	WX-2-s-30	5	1	9	-2.19722
Soil	CH	WX	WX-3-s	30	WX-3-s-30	5	1	9	-2.19722
Soil	CH	WX	WX-4-s	30	WX-4-s-30	5	1	9	-2.19722
Soil	CH	WX	WX-5-s	30	WX-5-s-30	5	0	10
Soil	CH	GL	GL-1-s	30	GL-1-s-30	5	0	10
Soil	CH	GL	GL-2-s	30	GL-2-s-30	5	1	9	-2.19722
Soil	CH	GL	GL-3-s	30	GL-3-s-30	5	1	9	-2.19722
Soil	CH	GL	GL-4-s	30	GL-4-s-30	5	1	9	-2.19722
Soil	CH	GL	GL-5-s	30	GL-5-s-30	5	0	10
Soil	CH	ML	ML-1-s	30	ML-1-s-30	5	1	9	-2.19722
Soil	CH	ML	ML-2-s	30	ML-2-s-30	5	0	10
Soil	CH	ML	ML-3-s	30	ML-3-s-30	5	1	9	-2.19722
Soil	CH	ML	ML-4-s	30	ML-4-s-30	5	1	9	-2.19722
Soil	CH	ML	ML-5-s	30	ML-5-s-30	5	0	10
Soil	CH	ZS	ZS-1-s	30	ZS-1-s-30	5	2	8	-1.38629
Soil	CH	ZS	ZS-2-s	30	ZS-2-s-30	5	0	10
Soil	CH	ZS	ZS-3-s	30	ZS-3-s-30	5	1	9	-2.19722
Soil	CH	ZS	ZS-4-s	30	ZS-4-s-30	5	0	10
Soil	CH	ZS	ZS-5-s	30	ZS-5-s-30	5	0	10
Soil	US	TX-1	TX-1-1-s	30	TX-1-1-s-30	5	1	9	-2.19722
Soil	US	TX-1	TX-1-2-s	30	TX-1-2-s-30	5	1	9	-2.19722
Soil	US	TX-1	TX-1-3-s	30	TX-1-3-s-30	5	0	10
Soil	US	TX-1	TX-1-4-s	30	TX-1-4-s-30	5	2	8	-1.38629
Soil	US	TX-1	TX-1-5-s	30	TX-1-5-s-30	5	0	10
Soil	US	TX-4	TX-4-1-s	30	TX-4-1-s-30	5	1	9	-2.19722
Soil	US	TX-4	TX-4-2-s	30	TX-4-2-s-30	5	1	9	-2.19722
Soil	US	TX-4	TX-4-3-s	30	TX-4-3-s-30	5	1	9	-2.19722
Soil	US	TX-4	TX-4-4-s	30	TX-4-4-s-30	5	1	9	-2.19722
Soil	US	TX-4	TX-4-5-s	30	TX-4-5-s-30	5	0	10
Soil	US	TX-5	TX-5-1-s	30	TX-5-1-s-30	5	1	9	-2.19722
Soil	US	TX-5	TX-5-2-s	30	TX-5-2-s-30	5	2	8	-1.38629
Soil	US	TX-5	TX-5-3-s	30	TX-5-3-s-30	5	2	8	-1.38629
Soil	US	TX-5	TX-5-4-s	30	TX-5-4-s-30	5	1	9	-2.19722
Soil	US	TX-5	TX-5-5-s	30	TX-5-5-s-30	5	1	9	-2.19722
Soil	US	SC-1	SC-1-1-s	30	SC-1-1-s-30	5	0	10
Soil	US	SC-1	SC-1-2-s	30	SC-1-2-s-30	5	3	7	-0.847298
Soil	US	SC-1	SC-1-3-s	30	SC-1-3-s-30	5	2	8	-1.38629
Soil	US	SC-1	SC-1-4-s	30	SC-1-4-s-30	5	1	9	-2.19722
Soil	US	SC-1	SC-1-5-s	30	SC-1-5-s-30	5	1	9	-2.19722
Soil	US	FL-4	FL-4-1-s	30	FL-4-1-s-30	5	0	10
Soil	US	FL-4	FL-4-2-s	30	FL-4-2-s-30	5	2	8	-1.38629
Soil	US	FL-4	FL-4-3-s	30	FL-4-3-s-30	5	1	9	-2.19722
Soil	US	FL-4	FL-4-4-s	30	FL-4-4-s-30	5	2	8	-1.38629
Soil	US	FL-4	FL-4-5-s	30	FL-4-5-s-30	5	1	9	-2.19722
Soil	US	LA-1	LA-1-1-s	30	LA-1-1-s-30	5	2	8	-1.38629
Soil	US	LA-1	LA-1-2-s	30	LA-1-2-s-30	5	0	10
Soil	US	LA-1	LA-1-3-s	30	LA-1-3-s-30	5	2	8	-1.38629
Soil	US	LA-1	LA-1-4-s	30	LA-1-4-s-30	5	2	8	-1.38629
Soil	US	LA-1	LA-1-5-s	30	LA-1-5-s-30	5	2	8	-1.38629
Soil	CH	YT	YT-1-s	30	YT-1-s-30	10	1	9	-2.19722
Soil	CH	YT	YT-2-s	30	YT-2-s-30	10	1	9	-2.19722
Soil	CH	YT	YT-3-s	30	YT-3-s-30	10	2	8	-1.38629
Soil	CH	YT	YT-4-s	30	YT-4-s-30	10	3	7	-0.847298
Soil	CH	YT	YT-5-s	30	YT-5-s-30	10	2	8	-1.38629
Soil	CH	YS	YS-1-s	30	YS-1-s-30	10	1	9	-2.19722
Soil	CH	YS	YS-2-s	30	YS-2-s-30	10	2	8	-1.38629
Soil	CH	YS	YS-3-s	30	YS-3-s-30	10	1	9	-2.19722
Soil	CH	YS	YS-4-s	30	YS-4-s-30	10	2	8	-1.38629
Soil	CH	YS	YS-5-s	30	YS-5-s-30	10	2	8	-1.38629
Soil	CH	HuS	HuS-1-s	30	HuS-1-s-30	10	2	8	-1.38629
Soil	CH	HuS	HuS-2-s	30	HuS-2-s-30	10	2	8	-1.38629
Soil	CH	HuS	HuS-3-s	30	HuS-3-s-30	10	1	9	-2.19722
Soil	CH	HuS	HuS-4-s	30	HuS-4-s-30	10	2	8	-1.38629
Soil	CH	HuS	HuS-5-s	30	HuS-5-s-30	10	2	8	-1.38629
Soil	CH	HeS	HeS-1-s	30	HeS-1-s-30	10	3	7	-0.847298
Soil	CH	HeS	HeS-2-s	30	HeS-2-s-30	10	2	8	-1.38629
Soil	CH	HeS	HeS-3-s	30	HeS-3-s-30	10	2	8	-1.38629
Soil	CH	HeS	HeS-4-s	30	HeS-4-s-30	10	4	6	-0.405465
Soil	CH	HeS	HeS-5-s	30	HeS-5-s-30	10	3	7	-0.847298
Soil	CH	NJ	NJ-1-s	30	NJ-1-s-30	10	2	8	-1.38629
Soil	CH	NJ	NJ-2-s	30	NJ-2-s-30	10	3	7	-0.847298
Soil	CH	NJ	NJ-3-s	30	NJ-3-s-30	10	1	9	-2.19722
Soil	CH	NJ	NJ-4-s	30	NJ-4-s-30	10	2	8	-1.38629
Soil	CH	NJ	NJ-5-s	30	NJ-5-s-30	10	3	7	-0.847298
Soil	CH	WX	WX-1-s	30	WX-1-s-30	10	3	7	-0.847298
Soil	CH	WX	WX-2-s	30	WX-2-s-30	10	2	8	-1.38629
Soil	CH	WX	WX-3-s	30	WX-3-s-30	10	2	8	-1.38629
Soil	CH	WX	WX-4-s	30	WX-4-s-30	10	2	8	-1.38629
Soil	CH	WX	WX-5-s	30	WX-5-s-30	10	1	9	-2.19722
Soil	CH	GL	GL-1-s	30	GL-1-s-30	10	1	9	-2.19722
Soil	CH	GL	GL-2-s	30	GL-2-s-30	10	2	8	-1.38629
Soil	CH	GL	GL-3-s	30	GL-3-s-30	10	2	8	-1.38629
Soil	CH	GL	GL-4-s	30	GL-4-s-30	10	2	8	-1.38629
Soil	CH	GL	GL-5-s	30	GL-5-s-30	10	2	8	-1.38629
Soil	CH	ML	ML-1-s	30	ML-1-s-30	10	4	6	-0.405465
Soil	CH	ML	ML-2-s	30	ML-2-s-30	10	1	9	-2.19722
Soil	CH	ML	ML-3-s	30	ML-3-s-30	10	2	8	-1.38629
Soil	CH	ML	ML-4-s	30	ML-4-s-30	10	3	7	-0.847298
Soil	CH	ML	ML-5-s	30	ML-5-s-30	10	3	7	-0.847298
Soil	CH	ZS	ZS-1-s	30	ZS-1-s-30	10	3	7	-0.847298
Soil	CH	ZS	ZS-2-s	30	ZS-2-s-30	10	2	8	-1.38629
Soil	CH	ZS	ZS-3-s	30	ZS-3-s-30	10	2	8	-1.38629
Soil	CH	ZS	ZS-4-s	30	ZS-4-s-30	10	1	9	-2.19722
Soil	CH	ZS	ZS-5-s	30	ZS-5-s-30	10	2	8	-1.38629
Soil	US	TX-1	TX-1-1-s	30	TX-1-1-s-30	10	4	6	-0.405465
Soil	US	TX-1	TX-1-2-s	30	TX-1-2-s-30	10	3	7	-0.847298
Soil	US	TX-1	TX-1-3-s	30	TX-1-3-s-30	10	0	10
Soil	US	TX-1	TX-1-4-s	30	TX-1-4-s-30	10	3	7	-0.847298
Soil	US	TX-1	TX-1-5-s	30	TX-1-5-s-30	10	1	9	-2.19722
Soil	US	TX-4	TX-4-1-s	30	TX-4-1-s-30	10	3	7	-0.847298
Soil	US	TX-4	TX-4-2-s	30	TX-4-2-s-30	10	3	7	-0.847298
Soil	US	TX-4	TX-4-3-s	30	TX-4-3-s-30	10	4	6	-0.405465
Soil	US	TX-4	TX-4-4-s	30	TX-4-4-s-30	10	2	8	-1.38629
Soil	US	TX-4	TX-4-5-s	30	TX-4-5-s-30	10	1	9	-2.19722
Soil	US	TX-5	TX-5-1-s	30	TX-5-1-s-30	10	3	7	-0.847298
Soil	US	TX-5	TX-5-2-s	30	TX-5-2-s-30	10	2	8	-1.38629
Soil	US	TX-5	TX-5-3-s	30	TX-5-3-s-30	10	3	7	-0.847298
Soil	US	TX-5	TX-5-4-s	30	TX-5-4-s-30	10	2	8	-1.38629
Soil	US	TX-5	TX-5-5-s	30	TX-5-5-s-30	10	5	5	0
Soil	US	SC-1	SC-1-1-s	30	SC-1-1-s-30	10	3	7	-0.847298
Soil	US	SC-1	SC-1-2-s	30	SC-1-2-s-30	10	3	7	-0.847298
Soil	US	SC-1	SC-1-3-s	30	SC-1-3-s-30	10	3	7	-0.847298
Soil	US	SC-1	SC-1-4-s	30	SC-1-4-s-30	10	2	8	-1.38629
Soil	US	SC-1	SC-1-5-s	30	SC-1-5-s-30	10	3	7	-0.847298
Soil	US	FL-4	FL-4-1-s	30	FL-4-1-s-30	10	1	9	-2.19722
Soil	US	FL-4	FL-4-2-s	30	FL-4-2-s-30	10	3	7	-0.847298
Soil	US	FL-4	FL-4-3-s	30	FL-4-3-s-30	10	2	8	-1.38629
Soil	US	FL-4	FL-4-4-s	30	FL-4-4-s-30	10	3	7	-0.847298
Soil	US	FL-4	FL-4-5-s	30	FL-4-5-s-30	10	3	7	-0.847298
Soil	US	LA-1	LA-1-1-s	30	LA-1-1-s-30	10	3	7	-0.847298
Soil	US	LA-1	LA-1-2-s	30	LA-1-2-s-30	10	1	9	-2.19722
Soil	US	LA-1	LA-1-3-s	30	LA-1-3-s-30	10	4	6	-0.405465
Soil	US	LA-1	LA-1-4-s	30	LA-1-4-s-30	10	3	7	-0.847298
Soil	US	LA-1	LA-1-5-s	30	LA-1-5-s-30	10	6	4	0.405465
Soil	CH	YT	YT-1-s	30	YT-1-s-30	15	4	6	-0.405465
Soil	CH	YT	YT-2-s	30	YT-2-s-30	15	1	9	-2.19722
Soil	CH	YT	YT-3-s	30	YT-3-s-30	15	2	8	-1.38629
Soil	CH	YT	YT-4-s	30	YT-4-s-30	15	4	6	-0.405465
Soil	CH	YT	YT-5-s	30	YT-5-s-30	15	2	8	-1.38629
Soil	CH	YS	YS-1-s	30	YS-1-s-30	15	1	9	-2.19722
Soil	CH	YS	YS-2-s	30	YS-2-s-30	15	2	8	-1.38629
Soil	CH	YS	YS-3-s	30	YS-3-s-30	15	3	7	-0.847298
Soil	CH	YS	YS-4-s	30	YS-4-s-30	15	2	8	-1.38629
Soil	CH	YS	YS-5-s	30	YS-5-s-30	15	2	8	-1.38629
Soil	CH	HuS	HuS-1-s	30	HuS-1-s-30	15	3	7	-0.847298
Soil	CH	HuS	HuS-2-s	30	HuS-2-s-30	15	4	6	-0.405465
Soil	CH	HuS	HuS-3-s	30	HuS-3-s-30	15	3	7	-0.847298
Soil	CH	HuS	HuS-4-s	30	HuS-4-s-30	15	3	7	-0.847298
Soil	CH	HuS	HuS-5-s	30	HuS-5-s-30	15	4	6	-0.405465
Soil	CH	HeS	HeS-1-s	30	HeS-1-s-30	15	4	6	-0.405465
Soil	CH	HeS	HeS-2-s	30	HeS-2-s-30	15	4	6	-0.405465
Soil	CH	HeS	HeS-3-s	30	HeS-3-s-30	15	3	7	-0.847298
Soil	CH	HeS	HeS-4-s	30	HeS-4-s-30	15	4	6	-0.405465
Soil	CH	HeS	HeS-5-s	30	HeS-5-s-30	15	5	5	0
Soil	CH	NJ	NJ-1-s	30	NJ-1-s-30	15	2	8	-1.38629
Soil	CH	NJ	NJ-2-s	30	NJ-2-s-30	15	4	6	-0.405465
Soil	CH	NJ	NJ-3-s	30	NJ-3-s-30	15	4	6	-0.405465
Soil	CH	NJ	NJ-4-s	30	NJ-4-s-30	15	3	7	-0.847298
Soil	CH	NJ	NJ-5-s	30	NJ-5-s-30	15	3	7	-0.847298
Soil	CH	WX	WX-1-s	30	WX-1-s-30	15	4	6	-0.405465
Soil	CH	WX	WX-2-s	30	WX-2-s-30	15	3	7	-0.847298
Soil	CH	WX	WX-3-s	30	WX-3-s-30	15	3	7	-0.847298
Soil	CH	WX	WX-4-s	30	WX-4-s-30	15	2	8	-1.38629
Soil	CH	WX	WX-5-s	30	WX-5-s-30	15	2	8	-1.38629
Soil	CH	GL	GL-1-s	30	GL-1-s-30	15	2	8	-1.38629
Soil	CH	GL	GL-2-s	30	GL-2-s-30	15	3	7	-0.847298
Soil	CH	GL	GL-3-s	30	GL-3-s-30	15	2	8	-1.38629
Soil	CH	GL	GL-4-s	30	GL-4-s-30	15	2	8	-1.38629
Soil	CH	GL	GL-5-s	30	GL-5-s-30	15	4	6	-0.405465
Soil	CH	ML	ML-1-s	30	ML-1-s-30	15	5	5	0
Soil	CH	ML	ML-2-s	30	ML-2-s-30	15	1	9	-2.19722
Soil	CH	ML	ML-3-s	30	ML-3-s-30	15	3	7	-0.847298
Soil	CH	ML	ML-4-s	30	ML-4-s-30	15	3	7	-0.847298
Soil	CH	ML	ML-5-s	30	ML-5-s-30	15	4	6	-0.405465
Soil	CH	ZS	ZS-1-s	30	ZS-1-s-30	15	3	7	-0.847298
Soil	CH	ZS	ZS-2-s	30	ZS-2-s-30	15	3	7	-0.847298
Soil	CH	ZS	ZS-3-s	30	ZS-3-s-30	15	2	8	-1.38629
Soil	CH	ZS	ZS-4-s	30	ZS-4-s-30	15	2	8	-1.38629
Soil	CH	ZS	ZS-5-s	30	ZS-5-s-30	15	3	7	-0.847298
Soil	US	TX-1	TX-1-1-s	30	TX-1-1-s-30	15	6	4	0.405465
Soil	US	TX-1	TX-1-2-s	30	TX-1-2-s-30	15	5	5	0
Soil	US	TX-1	TX-1-3-s	30	TX-1-3-s-30	15	0	10
Soil	US	TX-1	TX-1-4-s	30	TX-1-4-s-30	15	4	6	-0.405465
Soil	US	TX-1	TX-1-5-s	30	TX-1-5-s-30	15	3	7	-0.847298
Soil	US	TX-4	TX-4-1-s	30	TX-4-1-s-30	15	5	5	0
Soil	US	TX-4	TX-4-2-s	30	TX-4-2-s-30	15	5	5	0
Soil	US	TX-4	TX-4-3-s	30	TX-4-3-s-30	15	6	4	0.405465
Soil	US	TX-4	TX-4-4-s	30	TX-4-4-s-30	15	4	6	-0.405465
Soil	US	TX-4	TX-4-5-s	30	TX-4-5-s-30	15	4	6	-0.405465
Soil	US	TX-5	TX-5-1-s	30	TX-5-1-s-30	15	3	7	-0.847298
Soil	US	TX-5	TX-5-2-s	30	TX-5-2-s-30	15	2	8	-1.38629
Soil	US	TX-5	TX-5-3-s	30	TX-5-3-s-30	15	4	6	-0.405465
Soil	US	TX-5	TX-5-4-s	30	TX-5-4-s-30	15	3	7	-0.847298
Soil	US	TX-5	TX-5-5-s	30	TX-5-5-s-30	15	5	5	0
Soil	US	SC-1	SC-1-1-s	30	SC-1-1-s-30	15	4	6	-0.405465
Soil	US	SC-1	SC-1-2-s	30	SC-1-2-s-30	15	3	7	-0.847298
Soil	US	SC-1	SC-1-3-s	30	SC-1-3-s-30	15	3	7	-0.847298
Soil	US	SC-1	SC-1-4-s	30	SC-1-4-s-30	15	4	6	-0.405465
Soil	US	SC-1	SC-1-5-s	30	SC-1-5-s-30	15	6	4	0.405465
Soil	US	FL-4	FL-4-1-s	30	FL-4-1-s-30	15	4	6	-0.405465
Soil	US	FL-4	FL-4-2-s	30	FL-4-2-s-30	15	3	7	-0.847298
Soil	US	FL-4	FL-4-3-s	30	FL-4-3-s-30	15	3	7	-0.847298
Soil	US	FL-4	FL-4-4-s	30	FL-4-4-s-30	15	4	6	-0.405465
Soil	US	FL-4	FL-4-5-s	30	FL-4-5-s-30	15	6	4	0.405465
Soil	US	LA-1	LA-1-1-s	30	LA-1-1-s-30	15	4	6	-0.405465
Soil	US	LA-1	LA-1-2-s	30	LA-1-2-s-30	15	2	8	-1.38629
Soil	US	LA-1	LA-1-3-s	30	LA-1-3-s-30	15	6	4	0.405465
Soil	US	LA-1	LA-1-4-s	30	LA-1-4-s-30	15	3	7	-0.847298
Soil	US	LA-1	LA-1-5-s	30	LA-1-5-s-30	15	5	5	0
Soil	CH	YT	YT-1-s	30	YT-1-s-30	20	5	5	0
Soil	CH	YT	YT-2-s	30	YT-2-s-30	20	1	9	-2.19722
Soil	CH	YT	YT-3-s	30	YT-3-s-30	20	3	7	-0.847298
Soil	CH	YT	YT-4-s	30	YT-4-s-30	20	4	6	-0.405465
Soil	CH	YT	YT-5-s	30	YT-5-s-30	20	2	8	-1.38629
Soil	CH	YS	YS-1-s	30	YS-1-s-30	20	1	9	-2.19722
Soil	CH	YS	YS-2-s	30	YS-2-s-30	20	2	8	-1.38629
Soil	CH	YS	YS-3-s	30	YS-3-s-30	20	3	7	-0.847298
Soil	CH	YS	YS-4-s	30	YS-4-s-30	20	2	8	-1.38629
Soil	CH	YS	YS-5-s	30	YS-5-s-30	20	2	8	-1.38629
Soil	CH	HuS	HuS-1-s	30	HuS-1-s-30	20	3	7	-0.847298
Soil	CH	HuS	HuS-2-s	30	HuS-2-s-30	20	5	5	0
Soil	CH	HuS	HuS-3-s	30	HuS-3-s-30	20	3	7	-0.847298
Soil	CH	HuS	HuS-4-s	30	HuS-4-s-30	20	3	7	-0.847298
Soil	CH	HuS	HuS-5-s	30	HuS-5-s-30	20	4	6	-0.405465
Soil	CH	HeS	HeS-1-s	30	HeS-1-s-30	20	4	6	-0.405465
Soil	CH	HeS	HeS-2-s	30	HeS-2-s-30	20	4	6	-0.405465
Soil	CH	HeS	HeS-3-s	30	HeS-3-s-30	20	4	6	-0.405465
Soil	CH	HeS	HeS-4-s	30	HeS-4-s-30	20	4	6	-0.405465
Soil	CH	HeS	HeS-5-s	30	HeS-5-s-30	20	5	5	0
Soil	CH	NJ	NJ-1-s	30	NJ-1-s-30	20	2	8	-1.38629
Soil	CH	NJ	NJ-2-s	30	NJ-2-s-30	20	4	6	-0.405465
Soil	CH	NJ	NJ-3-s	30	NJ-3-s-30	20	4	6	-0.405465
Soil	CH	NJ	NJ-4-s	30	NJ-4-s-30	20	3	7	-0.847298
Soil	CH	NJ	NJ-5-s	30	NJ-5-s-30	20	3	7	-0.847298
Soil	CH	WX	WX-1-s	30	WX-1-s-30	20	4	6	-0.405465
Soil	CH	WX	WX-2-s	30	WX-2-s-30	20	4	6	-0.405465
Soil	CH	WX	WX-3-s	30	WX-3-s-30	20	3	7	-0.847298
Soil	CH	WX	WX-4-s	30	WX-4-s-30	20	2	8	-1.38629
Soil	CH	WX	WX-5-s	30	WX-5-s-30	20	2	8	-1.38629
Soil	CH	GL	GL-1-s	30	GL-1-s-30	20	2	8	-1.38629
Soil	CH	GL	GL-2-s	30	GL-2-s-30	20	3	7	-0.847298
Soil	CH	GL	GL-3-s	30	GL-3-s-30	20	2	8	-1.38629
Soil	CH	GL	GL-4-s	30	GL-4-s-30	20	2	8	-1.38629
Soil	CH	GL	GL-5-s	30	GL-5-s-30	20	4	6	-0.405465
Soil	CH	ML	ML-1-s	30	ML-1-s-30	20	5	5	0
Soil	CH	ML	ML-2-s	30	ML-2-s-30	20	1	9	-2.19722
Soil	CH	ML	ML-3-s	30	ML-3-s-30	20	4	6	-0.405465
Soil	CH	ML	ML-4-s	30	ML-4-s-30	20	3	7	-0.847298
Soil	CH	ML	ML-5-s	30	ML-5-s-30	20	4	6	-0.405465
Soil	CH	ZS	ZS-1-s	30	ZS-1-s-30	20	3	7	-0.847298
Soil	CH	ZS	ZS-2-s	30	ZS-2-s-30	20	3	7	-0.847298
Soil	CH	ZS	ZS-3-s	30	ZS-3-s-30	20	2	8	-1.38629
Soil	CH	ZS	ZS-4-s	30	ZS-4-s-30	20	2	8	-1.38629
Soil	CH	ZS	ZS-5-s	30	ZS-5-s-30	20	3	7	-0.847298
Soil	US	TX-1	TX-1-1-s	30	TX-1-1-s-30	20	6	4	0.405465
Soil	US	TX-1	TX-1-2-s	30	TX-1-2-s-30	20	5	5	0
Soil	US	TX-1	TX-1-3-s	30	TX-1-3-s-30	20	0	10
Soil	US	TX-1	TX-1-4-s	30	TX-1-4-s-30	20	5	5	0
Soil	US	TX-1	TX-1-5-s	30	TX-1-5-s-30	20	3	7	-0.847298
Soil	US	TX-4	TX-4-1-s	30	TX-4-1-s-30	20	5	5	0
Soil	US	TX-4	TX-4-2-s	30	TX-4-2-s-30	20	5	5	0
Soil	US	TX-4	TX-4-3-s	30	TX-4-3-s-30	20	6	4	0.405465
Soil	US	TX-4	TX-4-4-s	30	TX-4-4-s-30	20	4	6	-0.405465
Soil	US	TX-4	TX-4-5-s	30	TX-4-5-s-30	20	4	6	-0.405465
Soil	US	TX-5	TX-5-1-s	30	TX-5-1-s-30	20	3	7	-0.847298
Soil	US	TX-5	TX-5-2-s	30	TX-5-2-s-30	20	2	8	-1.38629
Soil	US	TX-5	TX-5-3-s	30	TX-5-3-s-30	20	4	6	-0.405465
Soil	US	TX-5	TX-5-4-s	30	TX-5-4-s-30	20	3	7	-0.847298
Soil	US	TX-5	TX-5-5-s	30	TX-5-5-s-30	20	5	5	0
Soil	US	SC-1	SC-1-1-s	30	SC-1-1-s-30	20	4	6	-0.405465
Soil	US	SC-1	SC-1-2-s	30	SC-1-2-s-30	20	3	7	-0.847298
Soil	US	SC-1	SC-1-3-s	30	SC-1-3-s-30	20	3	7	-0.847298
Soil	US	SC-1	SC-1-4-s	30	SC-1-4-s-30	20	4	6	-0.405465
Soil	US	SC-1	SC-1-5-s	30	SC-1-5-s-30	20	6	4	0.405465
Soil	US	FL-4	FL-4-1-s	30	FL-4-1-s-30	20	3	7	-0.847298
Soil	US	FL-4	FL-4-2-s	30	FL-4-2-s-30	20	4	6	-0.405465
Soil	US	FL-4	FL-4-3-s	30	FL-4-3-s-30	20	3	7	-0.847298
Soil	US	FL-4	FL-4-4-s	30	FL-4-4-s-30	20	4	6	-0.405465
Soil	US	FL-4	FL-4-5-s	30	FL-4-5-s-30	20	6	4	0.405465
Soil	US	LA-1	LA-1-1-s	30	LA-1-1-s-30	20	4	6	-0.405465
Soil	US	LA-1	LA-1-2-s	30	LA-1-2-s-30	20	2	8	-1.38629
Soil	US	LA-1	LA-1-3-s	30	LA-1-3-s-30	20	6	4	0.405465
Soil	US	LA-1	LA-1-4-s	30	LA-1-4-s-30	20	3	7	-0.847298
Soil	US	LA-1	LA-1-5-s	30	LA-1-5-s-30	20	5	5	0
Soil	CH	YT	YT-1-s	60	YT-1-s-60	5	1	9	-2.19722
Soil	CH	YT	YT-2-s	60	YT-2-s-60	5	1	9	-2.19722
Soil	CH	YT	YT-3-s	60	YT-3-s-60	5	2	8	-1.38629
Soil	CH	YT	YT-4-s	60	YT-4-s-60	5	3	7	-0.847298
Soil	CH	YT	YT-5-s	60	YT-5-s-60	5	2	8	-1.38629
Soil	CH	YS	YS-1-s	60	YS-1-s-60	5	3	7	-0.847298
Soil	CH	YS	YS-2-s	60	YS-2-s-60	5	0	10
Soil	CH	YS	YS-3-s	60	YS-3-s-60	5	3	7	-0.847298
Soil	CH	YS	YS-4-s	60	YS-4-s-60	5	0	10
Soil	CH	YS	YS-5-s	60	YS-5-s-60	5	1	9	-2.19722
Soil	CH	HuS	HuS-1-s	60	HuS-1-s-60	5	2	8	-1.38629
Soil	CH	HuS	HuS-2-s	60	HuS-2-s-60	5	1	9	-2.19722
Soil	CH	HuS	HuS-3-s	60	HuS-3-s-60	5	2	8	-1.38629
Soil	CH	HuS	HuS-4-s	60	HuS-4-s-60	5	0	10
Soil	CH	HuS	HuS-5-s	60	HuS-5-s-60	5	2	8	-1.38629
Soil	CH	HeS	HeS-1-s	60	HeS-1-s-60	5	1	9	-2.19722
Soil	CH	HeS	HeS-2-s	60	HeS-2-s-60	5	4	6	-0.405465
Soil	CH	HeS	HeS-3-s	60	HeS-3-s-60	5	2	8	-1.38629
Soil	CH	HeS	HeS-4-s	60	HeS-4-s-60	5	1	9	-2.19722
Soil	CH	HeS	HeS-5-s	60	HeS-5-s-60	5	2	8	-1.38629
Soil	CH	NJ	NJ-1-s	60	NJ-1-s-60	5	0	10
Soil	CH	NJ	NJ-2-s	60	NJ-2-s-60	5	2	8	-1.38629
Soil	CH	NJ	NJ-3-s	60	NJ-3-s-60	5	4	6	-0.405465
Soil	CH	NJ	NJ-4-s	60	NJ-4-s-60	5	1	9	-2.19722
Soil	CH	NJ	NJ-5-s	60	NJ-5-s-60	5	0	10
Soil	CH	WX	WX-1-s	60	WX-1-s-60	5	3	7	-0.847298
Soil	CH	WX	WX-2-s	60	WX-2-s-60	5	1	9	-2.19722
Soil	CH	WX	WX-3-s	60	WX-3-s-60	5	1	9	-2.19722
Soil	CH	WX	WX-4-s	60	WX-4-s-60	5	1	9	-2.19722
Soil	CH	WX	WX-5-s	60	WX-5-s-60	5	0	10
Soil	CH	GL	GL-1-s	60	GL-1-s-60	5	2	8	-1.38629
Soil	CH	GL	GL-2-s	60	GL-2-s-60	5	0	10
Soil	CH	GL	GL-3-s	60	GL-3-s-60	5	2	8	-1.38629
Soil	CH	GL	GL-4-s	60	GL-4-s-60	5	1	9	-2.19722
Soil	CH	GL	GL-5-s	60	GL-5-s-60	5	1	9	-2.19722
Soil	CH	ML	ML-1-s	60	ML-1-s-60	5	2	8	-1.38629
Soil	CH	ML	ML-2-s	60	ML-2-s-60	5	1	9	-2.19722
Soil	CH	ML	ML-3-s	60	ML-3-s-60	5	1	9	-2.19722
Soil	CH	ML	ML-4-s	60	ML-4-s-60	5	2	8	-1.38629
Soil	CH	ML	ML-5-s	60	ML-5-s-60	5	2	8	-1.38629
Soil	CH	ZS	ZS-1-s	60	ZS-1-s-60	5	2	8	-1.38629
Soil	CH	ZS	ZS-2-s	60	ZS-2-s-60	5	3	7	-0.847298
Soil	CH	ZS	ZS-3-s	60	ZS-3-s-60	5	2	8	-1.38629
Soil	CH	ZS	ZS-4-s	60	ZS-4-s-60	5	3	7	-0.847298
Soil	CH	ZS	ZS-5-s	60	ZS-5-s-60	5	1	9	-2.19722
Soil	US	TX-1	TX-1-1-s	60	TX-1-1-s-60	5	2	8	-1.38629
Soil	US	TX-1	TX-1-2-s	60	TX-1-2-s-60	5	2	8	-1.38629
Soil	US	TX-1	TX-1-3-s	60	TX-1-3-s-60	5	2	8	-1.38629
Soil	US	TX-1	TX-1-4-s	60	TX-1-4-s-60	5	1	9	-2.19722
Soil	US	TX-1	TX-1-5-s	60	TX-1-5-s-60	5	3	7	-0.847298
Soil	US	TX-4	TX-4-1-s	60	TX-4-1-s-60	5	2	8	-1.38629
Soil	US	TX-4	TX-4-2-s	60	TX-4-2-s-60	5	2	8	-1.38629
Soil	US	TX-4	TX-4-3-s	60	TX-4-3-s-60	5	2	8	-1.38629
Soil	US	TX-4	TX-4-4-s	60	TX-4-4-s-60	5	1	9	-2.19722
Soil	US	TX-4	TX-4-5-s	60	TX-4-5-s-60	5	1	9	-2.19722
Soil	US	TX-5	TX-5-1-s	60	TX-5-1-s-60	5	1	9	-2.19722
Soil	US	TX-5	TX-5-2-s	60	TX-5-2-s-60	5	1	9	-2.19722
Soil	US	TX-5	TX-5-3-s	60	TX-5-3-s-60	5	4	6	-0.405465
Soil	US	TX-5	TX-5-4-s	60	TX-5-4-s-60	5	1	9	-2.19722
Soil	US	TX-5	TX-5-5-s	60	TX-5-5-s-60	5	0	10
Soil	US	SC-1	SC-1-1-s	60	SC-1-1-s-60	5	5	5	0
Soil	US	SC-1	SC-1-2-s	60	SC-1-2-s-60	5	1	9	-2.19722
Soil	US	SC-1	SC-1-3-s	60	SC-1-3-s-60	5	4	6	-0.405465
Soil	US	SC-1	SC-1-4-s	60	SC-1-4-s-60	5	2	8	-1.38629
Soil	US	SC-1	SC-1-5-s	60	SC-1-5-s-60	5	1	9	-2.19722
Soil	US	FL-4	FL-4-1-s	60	FL-4-1-s-60	5	1	9	-2.19722
Soil	US	FL-4	FL-4-2-s	60	FL-4-2-s-60	5	1	9	-2.19722
Soil	US	FL-4	FL-4-3-s	60	FL-4-3-s-60	5	1	9	-2.19722
Soil	US	FL-4	FL-4-4-s	60	FL-4-4-s-60	5	1	9	-2.19722
Soil	US	FL-4	FL-4-5-s	60	FL-4-5-s-60	5	4	6	-0.405465
Soil	US	LA-1	LA-1-1-s	60	LA-1-1-s-60	5	4	6	-0.405465
Soil	US	LA-1	LA-1-2-s	60	LA-1-2-s-60	5	4	6	-0.405465
Soil	US	LA-1	LA-1-3-s	60	LA-1-3-s-60	5	1	9	-2.19722
Soil	US	LA-1	LA-1-4-s	60	LA-1-4-s-60	5	2	8	-1.38629
Soil	US	LA-1	LA-1-5-s	60	LA-1-5-s-60	5	2	8	-1.38629
Soil	CH	YT	YT-1-s	60	YT-1-s-60	10	1	9	-2.19722
Soil	CH	YT	YT-2-s	60	YT-2-s-60	10	2	8	-1.38629
Soil	CH	YT	YT-3-s	60	YT-3-s-60	10	2	8	-1.38629
Soil	CH	YT	YT-4-s	60	YT-4-s-60	10	3	7	-0.847298
Soil	CH	YT	YT-5-s	60	YT-5-s-60	10	2	8	-1.38629
Soil	CH	YS	YS-1-s	60	YS-1-s-60	10	3	7	-0.847298
Soil	CH	YS	YS-2-s	60	YS-2-s-60	10	1	9	-2.19722
Soil	CH	YS	YS-3-s	60	YS-3-s-60	10	3	7	-0.847298
Soil	CH	YS	YS-4-s	60	YS-4-s-60	10	2	8	-1.38629
Soil	CH	YS	YS-5-s	60	YS-5-s-60	10	1	9	-2.19722
Soil	CH	HuS	HuS-1-s	60	HuS-1-s-60	10	2	8	-1.38629
Soil	CH	HuS	HuS-2-s	60	HuS-2-s-60	10	2	8	-1.38629
Soil	CH	HuS	HuS-3-s	60	HuS-3-s-60	10	3	7	-0.847298
Soil	CH	HuS	HuS-4-s	60	HuS-4-s-60	10	2	8	-1.38629
Soil	CH	HuS	HuS-5-s	60	HuS-5-s-60	10	4	6	-0.405465
Soil	CH	HeS	HeS-1-s	60	HeS-1-s-60	10	2	8	-1.38629
Soil	CH	HeS	HeS-2-s	60	HeS-2-s-60	10	4	6	-0.405465
Soil	CH	HeS	HeS-3-s	60	HeS-3-s-60	10	3	7	-0.847298
Soil	CH	HeS	HeS-4-s	60	HeS-4-s-60	10	1	9	-2.19722
Soil	CH	HeS	HeS-5-s	60	HeS-5-s-60	10	2	8	-1.38629
Soil	CH	NJ	NJ-1-s	60	NJ-1-s-60	10	2	8	-1.38629
Soil	CH	NJ	NJ-2-s	60	NJ-2-s-60	10	2	8	-1.38629
Soil	CH	NJ	NJ-3-s	60	NJ-3-s-60	10	4	6	-0.405465
Soil	CH	NJ	NJ-4-s	60	NJ-4-s-60	10	1	9	-2.19722
Soil	CH	NJ	NJ-5-s	60	NJ-5-s-60	10	1	9	-2.19722
Soil	CH	WX	WX-1-s	60	WX-1-s-60	10	3	7	-0.847298
Soil	CH	WX	WX-2-s	60	WX-2-s-60	10	1	9	-2.19722
Soil	CH	WX	WX-3-s	60	WX-3-s-60	10	2	8	-1.38629
Soil	CH	WX	WX-4-s	60	WX-4-s-60	10	2	8	-1.38629
Soil	CH	WX	WX-5-s	60	WX-5-s-60	10	1	9	-2.19722
Soil	CH	GL	GL-1-s	60	GL-1-s-60	10	2	8	-1.38629
Soil	CH	GL	GL-2-s	60	GL-2-s-60	10	2	8	-1.38629
Soil	CH	GL	GL-3-s	60	GL-3-s-60	10	4	6	-0.405465
Soil	CH	GL	GL-4-s	60	GL-4-s-60	10	1	9	-2.19722
Soil	CH	GL	GL-5-s	60	GL-5-s-60	10	1	9	-2.19722
Soil	CH	ML	ML-1-s	60	ML-1-s-60	10	4	6	-0.405465
Soil	CH	ML	ML-2-s	60	ML-2-s-60	10	2	8	-1.38629
Soil	CH	ML	ML-3-s	60	ML-3-s-60	10	2	8	-1.38629
Soil	CH	ML	ML-4-s	60	ML-4-s-60	10	2	8	-1.38629
Soil	CH	ML	ML-5-s	60	ML-5-s-60	10	3	7	-0.847298
Soil	CH	ZS	ZS-1-s	60	ZS-1-s-60	10	3	7	-0.847298
Soil	CH	ZS	ZS-2-s	60	ZS-2-s-60	10	4	6	-0.405465
Soil	CH	ZS	ZS-3-s	60	ZS-3-s-60	10	2	8	-1.38629
Soil	CH	ZS	ZS-4-s	60	ZS-4-s-60	10	3	7	-0.847298
Soil	CH	ZS	ZS-5-s	60	ZS-5-s-60	10	1	9	-2.19722
Soil	US	TX-1	TX-1-1-s	60	TX-1-1-s-60	10	3	7	-0.847298
Soil	US	TX-1	TX-1-2-s	60	TX-1-2-s-60	10	3	7	-0.847298
Soil	US	TX-1	TX-1-3-s	60	TX-1-3-s-60	10	3	7	-0.847298
Soil	US	TX-1	TX-1-4-s	60	TX-1-4-s-60	10	1	9	-2.19722
Soil	US	TX-1	TX-1-5-s	60	TX-1-5-s-60	10	3	7	-0.847298
Soil	US	TX-4	TX-4-1-s	60	TX-4-1-s-60	10	2	8	-1.38629
Soil	US	TX-4	TX-4-2-s	60	TX-4-2-s-60	10	4	6	-0.405465
Soil	US	TX-4	TX-4-3-s	60	TX-4-3-s-60	10	3	7	-0.847298
Soil	US	TX-4	TX-4-4-s	60	TX-4-4-s-60	10	1	9	-2.19722
Soil	US	TX-4	TX-4-5-s	60	TX-4-5-s-60	10	2	8	-1.38629
Soil	US	TX-5	TX-5-1-s	60	TX-5-1-s-60	10	1	9	-2.19722
Soil	US	TX-5	TX-5-2-s	60	TX-5-2-s-60	10	3	7	-0.847298
Soil	US	TX-5	TX-5-3-s	60	TX-5-3-s-60	10	5	5	0
Soil	US	TX-5	TX-5-4-s	60	TX-5-4-s-60	10	2	8	-1.38629
Soil	US	TX-5	TX-5-5-s	60	TX-5-5-s-60	10	4	6	-0.405465
Soil	US	SC-1	SC-1-1-s	60	SC-1-1-s-60	10	6	4	0.405465
Soil	US	SC-1	SC-1-2-s	60	SC-1-2-s-60	10	1	9	-2.19722
Soil	US	SC-1	SC-1-3-s	60	SC-1-3-s-60	10	5	5	0
Soil	US	SC-1	SC-1-4-s	60	SC-1-4-s-60	10	2	8	-1.38629
Soil	US	SC-1	SC-1-5-s	60	SC-1-5-s-60	10	2	8	-1.38629
Soil	US	FL-4	FL-4-1-s	60	FL-4-1-s-60	10	2	8	-1.38629
Soil	US	FL-4	FL-4-2-s	60	FL-4-2-s-60	10	3	7	-0.847298
Soil	US	FL-4	FL-4-3-s	60	FL-4-3-s-60	10	3	7	-0.847298
Soil	US	FL-4	FL-4-4-s	60	FL-4-4-s-60	10	4	6	-0.405465
Soil	US	FL-4	FL-4-5-s	60	FL-4-5-s-60	10	4	6	-0.405465
Soil	US	LA-1	LA-1-1-s	60	LA-1-1-s-60	10	4	6	-0.405465
Soil	US	LA-1	LA-1-2-s	60	LA-1-2-s-60	10	4	6	-0.405465
Soil	US	LA-1	LA-1-3-s	60	LA-1-3-s-60	10	3	7	-0.847298
Soil	US	LA-1	LA-1-4-s	60	LA-1-4-s-60	10	4	6	-0.405465
Soil	US	LA-1	LA-1-5-s	60	LA-1-5-s-60	10	4	6	-0.405465
Soil	CH	YT	YT-1-s	60	YT-1-s-60	15	1	9	-2.19722
Soil	CH	YT	YT-2-s	60	YT-2-s-60	15	3	7	-0.847298
Soil	CH	YT	YT-3-s	60	YT-3-s-60	15	3	7	-0.847298
Soil	CH	YT	YT-4-s	60	YT-4-s-60	15	3	7	-0.847298
Soil	CH	YT	YT-5-s	60	YT-5-s-60	15	3	7	-0.847298
Soil	CH	YS	YS-1-s	60	YS-1-s-60	15	3	7	-0.847298
Soil	CH	YS	YS-2-s	60	YS-2-s-60	15	2	8	-1.38629
Soil	CH	YS	YS-3-s	60	YS-3-s-60	15	3	7	-0.847298
Soil	CH	YS	YS-4-s	60	YS-4-s-60	15	2	8	-1.38629
Soil	CH	YS	YS-5-s	60	YS-5-s-60	15	2	8	-1.38629
Soil	CH	HuS	HuS-1-s	60	HuS-1-s-60	15	2	8	-1.38629
Soil	CH	HuS	HuS-2-s	60	HuS-2-s-60	15	2	8	-1.38629
Soil	CH	HuS	HuS-3-s	60	HuS-3-s-60	15	3	7	-0.847298
Soil	CH	HuS	HuS-4-s	60	HuS-4-s-60	15	4	6	-0.405465
Soil	CH	HuS	HuS-5-s	60	HuS-5-s-60	15	4	6	-0.405465
Soil	CH	HeS	HeS-1-s	60	HeS-1-s-60	15	3	7	-0.847298
Soil	CH	HeS	HeS-2-s	60	HeS-2-s-60	15	4	6	-0.405465
Soil	CH	HeS	HeS-3-s	60	HeS-3-s-60	15	3	7	-0.847298
Soil	CH	HeS	HeS-4-s	60	HeS-4-s-60	15	3	7	-0.847298
Soil	CH	HeS	HeS-5-s	60	HeS-5-s-60	15	3	7	-0.847298
Soil	CH	NJ	NJ-1-s	60	NJ-1-s-60	15	3	7	-0.847298
Soil	CH	NJ	NJ-2-s	60	NJ-2-s-60	15	2	8	-1.38629
Soil	CH	NJ	NJ-3-s	60	NJ-3-s-60	15	4	6	-0.405465
Soil	CH	NJ	NJ-4-s	60	NJ-4-s-60	15	3	7	-0.847298
Soil	CH	NJ	NJ-5-s	60	NJ-5-s-60	15	2	8	-1.38629
Soil	CH	WX	WX-1-s	60	WX-1-s-60	15	4	6	-0.405465
Soil	CH	WX	WX-2-s	60	WX-2-s-60	15	2	8	-1.38629
Soil	CH	WX	WX-3-s	60	WX-3-s-60	15	2	8	-1.38629
Soil	CH	WX	WX-4-s	60	WX-4-s-60	15	2	8	-1.38629
Soil	CH	WX	WX-5-s	60	WX-5-s-60	15	1	9	-2.19722
Soil	CH	GL	GL-1-s	60	GL-1-s-60	15	3	7	-0.847298
Soil	CH	GL	GL-2-s	60	GL-2-s-60	15	2	8	-1.38629
Soil	CH	GL	GL-3-s	60	GL-3-s-60	15	4	6	-0.405465
Soil	CH	GL	GL-4-s	60	GL-4-s-60	15	1	9	-2.19722
Soil	CH	GL	GL-5-s	60	GL-5-s-60	15	1	9	-2.19722
Soil	CH	ML	ML-1-s	60	ML-1-s-60	15	4	6	-0.405465
Soil	CH	ML	ML-2-s	60	ML-2-s-60	15	2	8	-1.38629
Soil	CH	ML	ML-3-s	60	ML-3-s-60	15	3	7	-0.847298
Soil	CH	ML	ML-4-s	60	ML-4-s-60	15	2	8	-1.38629
Soil	CH	ML	ML-5-s	60	ML-5-s-60	15	3	7	-0.847298
Soil	CH	ZS	ZS-1-s	60	ZS-1-s-60	15	4	6	-0.405465
Soil	CH	ZS	ZS-2-s	60	ZS-2-s-60	15	4	6	-0.405465
Soil	CH	ZS	ZS-3-s	60	ZS-3-s-60	15	3	7	-0.847298
Soil	CH	ZS	ZS-4-s	60	ZS-4-s-60	15	3	7	-0.847298
Soil	CH	ZS	ZS-5-s	60	ZS-5-s-60	15	2	8	-1.38629
Soil	US	TX-1	TX-1-1-s	60	TX-1-1-s-60	15	3	7	-0.847298
Soil	US	TX-1	TX-1-2-s	60	TX-1-2-s-60	15	4	6	-0.405465
Soil	US	TX-1	TX-1-3-s	60	TX-1-3-s-60	15	3	7	-0.847298
Soil	US	TX-1	TX-1-4-s	60	TX-1-4-s-60	15	2	8	-1.38629
Soil	US	TX-1	TX-1-5-s	60	TX-1-5-s-60	15	4	6	-0.405465
Soil	US	TX-4	TX-4-1-s	60	TX-4-1-s-60	15	2	8	-1.38629
Soil	US	TX-4	TX-4-2-s	60	TX-4-2-s-60	15	4	6	-0.405465
Soil	US	TX-4	TX-4-3-s	60	TX-4-3-s-60	15	3	7	-0.847298
Soil	US	TX-4	TX-4-4-s	60	TX-4-4-s-60	15	2	8	-1.38629
Soil	US	TX-4	TX-4-5-s	60	TX-4-5-s-60	15	2	8	-1.38629
Soil	US	TX-5	TX-5-1-s	60	TX-5-1-s-60	15	2	8	-1.38629
Soil	US	TX-5	TX-5-2-s	60	TX-5-2-s-60	15	3	7	-0.847298
Soil	US	TX-5	TX-5-3-s	60	TX-5-3-s-60	15	5	5	0
Soil	US	TX-5	TX-5-4-s	60	TX-5-4-s-60	15	3	7	-0.847298
Soil	US	TX-5	TX-5-5-s	60	TX-5-5-s-60	15	4	6	-0.405465
Soil	US	SC-1	SC-1-1-s	60	SC-1-1-s-60	15	7	3	0.847298
Soil	US	SC-1	SC-1-2-s	60	SC-1-2-s-60	15	1	9	-2.19722
Soil	US	SC-1	SC-1-3-s	60	SC-1-3-s-60	15	6	4	0.405465
Soil	US	SC-1	SC-1-4-s	60	SC-1-4-s-60	15	2	8	-1.38629
Soil	US	SC-1	SC-1-5-s	60	SC-1-5-s-60	15	2	8	-1.38629
Soil	US	FL-4	FL-4-1-s	60	FL-4-1-s-60	15	2	8	-1.38629
Soil	US	FL-4	FL-4-2-s	60	FL-4-2-s-60	15	5	5	0
Soil	US	FL-4	FL-4-3-s	60	FL-4-3-s-60	15	3	7	-0.847298
Soil	US	FL-4	FL-4-4-s	60	FL-4-4-s-60	15	4	6	-0.405465
Soil	US	FL-4	FL-4-5-s	60	FL-4-5-s-60	15	5	5	0
Soil	US	LA-1	LA-1-1-s	60	LA-1-1-s-60	15	5	5	0
Soil	US	LA-1	LA-1-2-s	60	LA-1-2-s-60	15	6	4	0.405465
Soil	US	LA-1	LA-1-3-s	60	LA-1-3-s-60	15	3	7	-0.847298
Soil	US	LA-1	LA-1-4-s	60	LA-1-4-s-60	15	4	6	-0.405465
Soil	US	LA-1	LA-1-5-s	60	LA-1-5-s-60	15	6	4	0.405465
Soil	CH	YT	YT-1-s	60	YT-1-s-60	20	2	8	-1.38629
Soil	CH	YT	YT-2-s	60	YT-2-s-60	20	3	7	-0.847298
Soil	CH	YT	YT-3-s	60	YT-3-s-60	20	4	6	-0.405465
Soil	CH	YT	YT-4-s	60	YT-4-s-60	20	3	7	-0.847298
Soil	CH	YT	YT-5-s	60	YT-5-s-60	20	4	6	-0.405465
Soil	CH	YS	YS-1-s	60	YS-1-s-60	20	4	6	-0.405465
Soil	CH	YS	YS-2-s	60	YS-2-s-60	20	2	8	-1.38629
Soil	CH	YS	YS-3-s	60	YS-3-s-60	20	4	6	-0.405465
Soil	CH	YS	YS-4-s	60	YS-4-s-60	20	3	7	-0.847298
Soil	CH	YS	YS-5-s	60	YS-5-s-60	20	2	8	-1.38629
Soil	CH	HuS	HuS-1-s	60	HuS-1-s-60	20	2	8	-1.38629
Soil	CH	HuS	HuS-2-s	60	HuS-2-s-60	20	2	8	-1.38629
Soil	CH	HuS	HuS-3-s	60	HuS-3-s-60	20	4	6	-0.405465
Soil	CH	HuS	HuS-4-s	60	HuS-4-s-60	20	4	6	-0.405465
Soil	CH	HuS	HuS-5-s	60	HuS-5-s-60	20	4	6	-0.405465
Soil	CH	HeS	HeS-1-s	60	HeS-1-s-60	20	3	7	-0.847298
Soil	CH	HeS	HeS-2-s	60	HeS-2-s-60	20	4	6	-0.405465
Soil	CH	HeS	HeS-3-s	60	HeS-3-s-60	20	4	6	-0.405465
Soil	CH	HeS	HeS-4-s	60	HeS-4-s-60	20	3	7	-0.847298
Soil	CH	HeS	HeS-5-s	60	HeS-5-s-60	20	3	7	-0.847298
Soil	CH	NJ	NJ-1-s	60	NJ-1-s-60	20	3	7	-0.847298
Soil	CH	NJ	NJ-2-s	60	NJ-2-s-60	20	2	8	-1.38629
Soil	CH	NJ	NJ-3-s	60	NJ-3-s-60	20	4	6	-0.405465
Soil	CH	NJ	NJ-4-s	60	NJ-4-s-60	20	3	7	-0.847298
Soil	CH	NJ	NJ-5-s	60	NJ-5-s-60	20	3	7	-0.847298
Soil	CH	WX	WX-1-s	60	WX-1-s-60	20	4	6	-0.405465
Soil	CH	WX	WX-2-s	60	WX-2-s-60	20	2	8	-1.38629
Soil	CH	WX	WX-3-s	60	WX-3-s-60	20	2	8	-1.38629
Soil	CH	WX	WX-4-s	60	WX-4-s-60	20	3	7	-0.847298
Soil	CH	WX	WX-5-s	60	WX-5-s-60	20	1	9	-2.19722
Soil	CH	GL	GL-1-s	60	GL-1-s-60	20	4	6	-0.405465
Soil	CH	GL	GL-2-s	60	GL-2-s-60	20	2	8	-1.38629
Soil	CH	GL	GL-3-s	60	GL-3-s-60	20	4	6	-0.405465
Soil	CH	GL	GL-4-s	60	GL-4-s-60	20	2	8	-1.38629
Soil	CH	GL	GL-5-s	60	GL-5-s-60	20	1	9	-2.19722
Soil	CH	ML	ML-1-s	60	ML-1-s-60	20	4	6	-0.405465
Soil	CH	ML	ML-2-s	60	ML-2-s-60	20	2	8	-1.38629
Soil	CH	ML	ML-3-s	60	ML-3-s-60	20	3	7	-0.847298
Soil	CH	ML	ML-4-s	60	ML-4-s-60	20	2	8	-1.38629
Soil	CH	ML	ML-5-s	60	ML-5-s-60	20	3	7	-0.847298
Soil	CH	ZS	ZS-1-s	60	ZS-1-s-60	20	5	5	0
Soil	CH	ZS	ZS-2-s	60	ZS-2-s-60	20	4	6	-0.405465
Soil	CH	ZS	ZS-3-s	60	ZS-3-s-60	20	3	7	-0.847298
Soil	CH	ZS	ZS-4-s	60	ZS-4-s-60	20	3	7	-0.847298
Soil	CH	ZS	ZS-5-s	60	ZS-5-s-60	20	2	8	-1.38629
Soil	US	TX-1	TX-1-1-s	60	TX-1-1-s-60	20	3	7	-0.847298
Soil	US	TX-1	TX-1-2-s	60	TX-1-2-s-60	20	4	6	-0.405465
Soil	US	TX-1	TX-1-3-s	60	TX-1-3-s-60	20	4	6	-0.405465
Soil	US	TX-1	TX-1-4-s	60	TX-1-4-s-60	20	2	8	-1.38629
Soil	US	TX-1	TX-1-5-s	60	TX-1-5-s-60	20	4	6	-0.405465
Soil	US	TX-4	TX-4-1-s	60	TX-4-1-s-60	20	2	8	-1.38629
Soil	US	TX-4	TX-4-2-s	60	TX-4-2-s-60	20	4	6	-0.405465
Soil	US	TX-4	TX-4-3-s	60	TX-4-3-s-60	20	4	6	-0.405465
Soil	US	TX-4	TX-4-4-s	60	TX-4-4-s-60	20	2	8	-1.38629
Soil	US	TX-4	TX-4-5-s	60	TX-4-5-s-60	20	2	8	-1.38629
Soil	US	TX-5	TX-5-1-s	60	TX-5-1-s-60	20	2	8	-1.38629
Soil	US	TX-5	TX-5-2-s	60	TX-5-2-s-60	20	3	7	-0.847298
Soil	US	TX-5	TX-5-3-s	60	TX-5-3-s-60	20	6	4	0.405465
Soil	US	TX-5	TX-5-4-s	60	TX-5-4-s-60	20	3	7	-0.847298
Soil	US	TX-5	TX-5-5-s	60	TX-5-5-s-60	20	4	6	-0.405465
Soil	US	SC-1	SC-1-1-s	60	SC-1-1-s-60	20	7	3	0.847298
Soil	US	SC-1	SC-1-2-s	60	SC-1-2-s-60	20	1	9	-2.19722
Soil	US	SC-1	SC-1-3-s	60	SC-1-3-s-60	20	6	4	0.405465
Soil	US	SC-1	SC-1-4-s	60	SC-1-4-s-60	20	2	8	-1.38629
Soil	US	SC-1	SC-1-5-s	60	SC-1-5-s-60	20	2	8	-1.38629
Soil	US	FL-4	FL-4-1-s	60	FL-4-1-s-60	20	2	8	-1.38629
Soil	US	FL-4	FL-4-2-s	60	FL-4-2-s-60	20	6	4	0.405465
Soil	US	FL-4	FL-4-3-s	60	FL-4-3-s-60	20	5	5	0
Soil	US	FL-4	FL-4-4-s	60	FL-4-4-s-60	20	4	6	-0.405465
Soil	US	FL-4	FL-4-5-s	60	FL-4-5-s-60	20	5	5	0
Soil	US	LA-1	LA-1-1-s	60	LA-1-1-s-60	20	5	5	0
Soil	US	LA-1	LA-1-2-s	60	LA-1-2-s-60	20	6	4	0.405465
Soil	US	LA-1	LA-1-3-s	60	LA-1-3-s-60	20	4	6	-0.405465
Soil	US	LA-1	LA-1-4-s	60	LA-1-4-s-60	20	4	6	-0.405465
Soil	US	LA-1	LA-1-5-s	60	LA-1-5-s-60	20	5	5	0
Soil	CH	YT	YT-1-s	90	YT-1-s-90	5	1	9	-2.19722
Soil	CH	YT	YT-2-s	90	YT-2-s-90	5	0	10
Soil	CH	YT	YT-3-s	90	YT-3-s-90	5	1	9	-2.19722
Soil	CH	YT	YT-4-s	90	YT-4-s-90	5	1	9	-2.19722
Soil	CH	YT	YT-5-s	90	YT-5-s-90	5	1	9	-2.19722
Soil	CH	YS	YS-1-s	90	YS-1-s-90	5	0	10
Soil	CH	YS	YS-2-s	90	YS-2-s-90	5	1	9	-2.19722
Soil	CH	YS	YS-3-s	90	YS-3-s-90	5	2	8	-1.38629
Soil	CH	YS	YS-4-s	90	YS-4-s-90	5	1	9	-2.19722
Soil	CH	YS	YS-5-s	90	YS-5-s-90	5	1	9	-2.19722
Soil	CH	HuS	HuS-1-s	90	HuS-1-s-90	5	1	9	-2.19722
Soil	CH	HuS	HuS-2-s	90	HuS-2-s-90	5	0	10
Soil	CH	HuS	HuS-3-s	90	HuS-3-s-90	5	2	8	-1.38629
Soil	CH	HuS	HuS-4-s	90	HuS-4-s-90	5	2	8	-1.38629
Soil	CH	HuS	HuS-5-s	90	HuS-5-s-90	5	1	9	-2.19722
Soil	CH	HeS	HeS-1-s	90	HeS-1-s-90	5	0	10
Soil	CH	HeS	HeS-2-s	90	HeS-2-s-90	5	0	10
Soil	CH	HeS	HeS-3-s	90	HeS-3-s-90	5	2	8	-1.38629
Soil	CH	HeS	HeS-4-s	90	HeS-4-s-90	5	0	10
Soil	CH	HeS	HeS-5-s	90	HeS-5-s-90	5	0	10
Soil	CH	NJ	NJ-1-s	90	NJ-1-s-90	5	0	10
Soil	CH	NJ	NJ-2-s	90	NJ-2-s-90	5	1	9	-2.19722
Soil	CH	NJ	NJ-3-s	90	NJ-3-s-90	5	1	9	-2.19722
Soil	CH	NJ	NJ-4-s	90	NJ-4-s-90	5	0	10
Soil	CH	NJ	NJ-5-s	90	NJ-5-s-90	5	1	9	-2.19722
Soil	CH	WX	WX-1-s	90	WX-1-s-90	5	1	9	-2.19722
Soil	CH	WX	WX-2-s	90	WX-2-s-90	5	0	10
Soil	CH	WX	WX-3-s	90	WX-3-s-90	5	0	10
Soil	CH	WX	WX-4-s	90	WX-4-s-90	5	1	9	-2.19722
Soil	CH	WX	WX-5-s	90	WX-5-s-90	5	1	9	-2.19722
Soil	CH	GL	GL-1-s	90	GL-1-s-90	5	0	10
Soil	CH	GL	GL-2-s	90	GL-2-s-90	5	1	9	-2.19722
Soil	CH	GL	GL-3-s	90	GL-3-s-90	5	0	10
Soil	CH	GL	GL-4-s	90	GL-4-s-90	5	2	8	-1.38629
Soil	CH	GL	GL-5-s	90	GL-5-s-90	5	0	10
Soil	CH	ML	ML-1-s	90	ML-1-s-90	5	0	10
Soil	CH	ML	ML-2-s	90	ML-2-s-90	5	1	9	-2.19722
Soil	CH	ML	ML-3-s	90	ML-3-s-90	5	1	9	-2.19722
Soil	CH	ML	ML-4-s	90	ML-4-s-90	5	1	9	-2.19722
Soil	CH	ML	ML-5-s	90	ML-5-s-90	5	2	8	-1.38629
Soil	CH	ZS	ZS-1-s	90	ZS-1-s-90	5	1	9	-2.19722
Soil	CH	ZS	ZS-2-s	90	ZS-2-s-90	5	1	9	-2.19722
Soil	CH	ZS	ZS-3-s	90	ZS-3-s-90	5	1	9	-2.19722
Soil	CH	ZS	ZS-4-s	90	ZS-4-s-90	5	0	10
Soil	CH	ZS	ZS-5-s	90	ZS-5-s-90	5	1	9	-2.19722
Soil	US	TX-1	TX-1-1-s	90	TX-1-1-s-90	5	1	9	-2.19722
Soil	US	TX-1	TX-1-2-s	90	TX-1-2-s-90	5	1	9	-2.19722
Soil	US	TX-1	TX-1-3-s	90	TX-1-3-s-90	5	1	9	-2.19722
Soil	US	TX-1	TX-1-4-s	90	TX-1-4-s-90	5	1	9	-2.19722
Soil	US	TX-1	TX-1-5-s	90	TX-1-5-s-90	5	2	8	-1.38629
Soil	US	TX-4	TX-4-1-s	90	TX-4-1-s-90	5	0	10
Soil	US	TX-4	TX-4-2-s	90	TX-4-2-s-90	5	1	9	-2.19722
Soil	US	TX-4	TX-4-3-s	90	TX-4-3-s-90	5	1	9	-2.19722
Soil	US	TX-4	TX-4-4-s	90	TX-4-4-s-90	5	1	9	-2.19722
Soil	US	TX-4	TX-4-5-s	90	TX-4-5-s-90	5	2	8	-1.38629
Soil	US	TX-5	TX-5-1-s	90	TX-5-1-s-90	5	2	8	-1.38629
Soil	US	TX-5	TX-5-2-s	90	TX-5-2-s-90	5	0	10
Soil	US	TX-5	TX-5-3-s	90	TX-5-3-s-90	5	2	8	-1.38629
Soil	US	TX-5	TX-5-4-s	90	TX-5-4-s-90	5	2	8	-1.38629
Soil	US	TX-5	TX-5-5-s	90	TX-5-5-s-90	5	2	8	-1.38629
Soil	US	SC-1	SC-1-1-s	90	SC-1-1-s-90	5	1	9	-2.19722
Soil	US	SC-1	SC-1-2-s	90	SC-1-2-s-90	5	2	8	-1.38629
Soil	US	SC-1	SC-1-3-s	90	SC-1-3-s-90	5	1	9	-2.19722
Soil	US	SC-1	SC-1-4-s	90	SC-1-4-s-90	5	0	10
Soil	US	SC-1	SC-1-5-s	90	SC-1-5-s-90	5	1	9	-2.19722
Soil	US	FL-4	FL-4-1-s	90	FL-4-1-s-90	5	0	10
Soil	US	FL-4	FL-4-2-s	90	FL-4-2-s-90	5	1	9	-2.19722
Soil	US	FL-4	FL-4-3-s	90	FL-4-3-s-90	5	0	10
Soil	US	FL-4	FL-4-4-s	90	FL-4-4-s-90	5	1	9	-2.19722
Soil	US	FL-4	FL-4-5-s	90	FL-4-5-s-90	5	2	8	-1.38629
Soil	US	LA-1	LA-1-1-s	90	LA-1-1-s-90	5	1	9	-2.19722
Soil	US	LA-1	LA-1-2-s	90	LA-1-2-s-90	5	1	9	-2.19722
Soil	US	LA-1	LA-1-3-s	90	LA-1-3-s-90	5	1	9	-2.19722
Soil	US	LA-1	LA-1-4-s	90	LA-1-4-s-90	5	1	9	-2.19722
Soil	US	LA-1	LA-1-5-s	90	LA-1-5-s-90	5	2	8	-1.38629
Soil	CH	YT	YT-1-s	90	YT-1-s-90	10	1	9	-2.19722
Soil	CH	YT	YT-2-s	90	YT-2-s-90	10	1	9	-2.19722
Soil	CH	YT	YT-3-s	90	YT-3-s-90	10	2	8	-1.38629
Soil	CH	YT	YT-4-s	90	YT-4-s-90	10	1	9	-2.19722
Soil	CH	YT	YT-5-s	90	YT-5-s-90	10	1	9	-2.19722
Soil	CH	YS	YS-1-s	90	YS-1-s-90	10	1	9	-2.19722
Soil	CH	YS	YS-2-s	90	YS-2-s-90	10	3	7	-0.847298
Soil	CH	YS	YS-3-s	90	YS-3-s-90	10	3	7	-0.847298
Soil	CH	YS	YS-4-s	90	YS-4-s-90	10	1	9	-2.19722
Soil	CH	YS	YS-5-s	90	YS-5-s-90	10	2	8	-1.38629
Soil	CH	HuS	HuS-1-s	90	HuS-1-s-90	10	1	9	-2.19722
Soil	CH	HuS	HuS-2-s	90	HuS-2-s-90	10	2	8	-1.38629
Soil	CH	HuS	HuS-3-s	90	HuS-3-s-90	10	3	7	-0.847298
Soil	CH	HuS	HuS-4-s	90	HuS-4-s-90	10	3	7	-0.847298
Soil	CH	HuS	HuS-5-s	90	HuS-5-s-90	10	1	9	-2.19722
Soil	CH	HeS	HeS-1-s	90	HeS-1-s-90	10	0	10
Soil	CH	HeS	HeS-2-s	90	HeS-2-s-90	10	1	9	-2.19722
Soil	CH	HeS	HeS-3-s	90	HeS-3-s-90	10	2	8	-1.38629
Soil	CH	HeS	HeS-4-s	90	HeS-4-s-90	10	0	10
Soil	CH	HeS	HeS-5-s	90	HeS-5-s-90	10	3	7	-0.847298
Soil	CH	NJ	NJ-1-s	90	NJ-1-s-90	10	1	9	-2.19722
Soil	CH	NJ	NJ-2-s	90	NJ-2-s-90	10	3	7	-0.847298
Soil	CH	NJ	NJ-3-s	90	NJ-3-s-90	10	2	8	-1.38629
Soil	CH	NJ	NJ-4-s	90	NJ-4-s-90	10	0	10
Soil	CH	NJ	NJ-5-s	90	NJ-5-s-90	10	1	9	-2.19722
Soil	CH	WX	WX-1-s	90	WX-1-s-90	10	1	9	-2.19722
Soil	CH	WX	WX-2-s	90	WX-2-s-90	10	0	10
Soil	CH	WX	WX-3-s	90	WX-3-s-90	10	1	9	-2.19722
Soil	CH	WX	WX-4-s	90	WX-4-s-90	10	2	8	-1.38629
Soil	CH	WX	WX-5-s	90	WX-5-s-90	10	2	8	-1.38629
Soil	CH	GL	GL-1-s	90	GL-1-s-90	10	0	10
Soil	CH	GL	GL-2-s	90	GL-2-s-90	10	1	9	-2.19722
Soil	CH	GL	GL-3-s	90	GL-3-s-90	10	1	9	-2.19722
Soil	CH	GL	GL-4-s	90	GL-4-s-90	10	2	8	-1.38629
Soil	CH	GL	GL-5-s	90	GL-5-s-90	10	2	8	-1.38629
Soil	CH	ML	ML-1-s	90	ML-1-s-90	10	1	9	-2.19722
Soil	CH	ML	ML-2-s	90	ML-2-s-90	10	1	9	-2.19722
Soil	CH	ML	ML-3-s	90	ML-3-s-90	10	2	8	-1.38629
Soil	CH	ML	ML-4-s	90	ML-4-s-90	10	2	8	-1.38629
Soil	CH	ML	ML-5-s	90	ML-5-s-90	10	2	8	-1.38629
Soil	CH	ZS	ZS-1-s	90	ZS-1-s-90	10	2	8	-1.38629
Soil	CH	ZS	ZS-2-s	90	ZS-2-s-90	10	1	9	-2.19722
Soil	CH	ZS	ZS-3-s	90	ZS-3-s-90	10	1	9	-2.19722
Soil	CH	ZS	ZS-4-s	90	ZS-4-s-90	10	0	10
Soil	CH	ZS	ZS-5-s	90	ZS-5-s-90	10	2	8	-1.38629
Soil	US	TX-1	TX-1-1-s	90	TX-1-1-s-90	10	3	7	-0.847298
Soil	US	TX-1	TX-1-2-s	90	TX-1-2-s-90	10	1	9	-2.19722
Soil	US	TX-1	TX-1-3-s	90	TX-1-3-s-90	10	3	7	-0.847298
Soil	US	TX-1	TX-1-4-s	90	TX-1-4-s-90	10	2	8	-1.38629
Soil	US	TX-1	TX-1-5-s	90	TX-1-5-s-90	10	3	7	-0.847298
Soil	US	TX-4	TX-4-1-s	90	TX-4-1-s-90	10	1	9	-2.19722
Soil	US	TX-4	TX-4-2-s	90	TX-4-2-s-90	10	2	8	-1.38629
Soil	US	TX-4	TX-4-3-s	90	TX-4-3-s-90	10	2	8	-1.38629
Soil	US	TX-4	TX-4-4-s	90	TX-4-4-s-90	10	1	9	-2.19722
Soil	US	TX-4	TX-4-5-s	90	TX-4-5-s-90	10	3	7	-0.847298
Soil	US	TX-5	TX-5-1-s	90	TX-5-1-s-90	10	2	8	-1.38629
Soil	US	TX-5	TX-5-2-s	90	TX-5-2-s-90	10	1	9	-2.19722
Soil	US	TX-5	TX-5-3-s	90	TX-5-3-s-90	10	4	6	-0.405465
Soil	US	TX-5	TX-5-4-s	90	TX-5-4-s-90	10	2	8	-1.38629
Soil	US	TX-5	TX-5-5-s	90	TX-5-5-s-90	10	2	8	-1.38629
Soil	US	SC-1	SC-1-1-s	90	SC-1-1-s-90	10	2	8	-1.38629
Soil	US	SC-1	SC-1-2-s	90	SC-1-2-s-90	10	4	6	-0.405465
Soil	US	SC-1	SC-1-3-s	90	SC-1-3-s-90	10	3	7	-0.847298
Soil	US	SC-1	SC-1-4-s	90	SC-1-4-s-90	10	1	9	-2.19722
Soil	US	SC-1	SC-1-5-s	90	SC-1-5-s-90	10	1	9	-2.19722
Soil	US	FL-4	FL-4-1-s	90	FL-4-1-s-90	10	1	9	-2.19722
Soil	US	FL-4	FL-4-2-s	90	FL-4-2-s-90	10	2	8	-1.38629
Soil	US	FL-4	FL-4-3-s	90	FL-4-3-s-90	10	1	9	-2.19722
Soil	US	FL-4	FL-4-4-s	90	FL-4-4-s-90	10	2	8	-1.38629
Soil	US	FL-4	FL-4-5-s	90	FL-4-5-s-90	10	4	6	-0.405465
Soil	US	LA-1	LA-1-1-s	90	LA-1-1-s-90	10	2	8	-1.38629
Soil	US	LA-1	LA-1-2-s	90	LA-1-2-s-90	10	3	7	-0.847298
Soil	US	LA-1	LA-1-3-s	90	LA-1-3-s-90	10	2	8	-1.38629
Soil	US	LA-1	LA-1-4-s	90	LA-1-4-s-90	10	2	8	-1.38629
Soil	US	LA-1	LA-1-5-s	90	LA-1-5-s-90	10	2	8	-1.38629
Soil	CH	YT	YT-1-s	90	YT-1-s-90	15	1	9	-2.19722
Soil	CH	YT	YT-2-s	90	YT-2-s-90	15	2	8	-1.38629
Soil	CH	YT	YT-3-s	90	YT-3-s-90	15	2	8	-1.38629
Soil	CH	YT	YT-4-s	90	YT-4-s-90	15	2	8	-1.38629
Soil	CH	YT	YT-5-s	90	YT-5-s-90	15	1	9	-2.19722
Soil	CH	YS	YS-1-s	90	YS-1-s-90	15	1	9	-2.19722
Soil	CH	YS	YS-2-s	90	YS-2-s-90	15	3	7	-0.847298
Soil	CH	YS	YS-3-s	90	YS-3-s-90	15	3	7	-0.847298
Soil	CH	YS	YS-4-s	90	YS-4-s-90	15	3	7	-0.847298
Soil	CH	YS	YS-5-s	90	YS-5-s-90	15	2	8	-1.38629
Soil	CH	HuS	HuS-1-s	90	HuS-1-s-90	15	3	7	-0.847298
Soil	CH	HuS	HuS-2-s	90	HuS-2-s-90	15	3	7	-0.847298
Soil	CH	HuS	HuS-3-s	90	HuS-3-s-90	15	3	7	-0.847298
Soil	CH	HuS	HuS-4-s	90	HuS-4-s-90	15	4	6	-0.405465
Soil	CH	HuS	HuS-5-s	90	HuS-5-s-90	15	1	9	-2.19722
Soil	CH	HeS	HeS-1-s	90	HeS-1-s-90	15	0	10
Soil	CH	HeS	HeS-2-s	90	HeS-2-s-90	15	2	8	-1.38629
Soil	CH	HeS	HeS-3-s	90	HeS-3-s-90	15	2	8	-1.38629
Soil	CH	HeS	HeS-4-s	90	HeS-4-s-90	15	0	10
Soil	CH	HeS	HeS-5-s	90	HeS-5-s-90	15	3	7	-0.847298
Soil	CH	NJ	NJ-1-s	90	NJ-1-s-90	15	1	9	-2.19722
Soil	CH	NJ	NJ-2-s	90	NJ-2-s-90	15	3	7	-0.847298
Soil	CH	NJ	NJ-3-s	90	NJ-3-s-90	15	2	8	-1.38629
Soil	CH	NJ	NJ-4-s	90	NJ-4-s-90	15	1	9	-2.19722
Soil	CH	NJ	NJ-5-s	90	NJ-5-s-90	15	2	8	-1.38629
Soil	CH	WX	WX-1-s	90	WX-1-s-90	15	1	9	-2.19722
Soil	CH	WX	WX-2-s	90	WX-2-s-90	15	0	10
Soil	CH	WX	WX-3-s	90	WX-3-s-90	15	1	9	-2.19722
Soil	CH	WX	WX-4-s	90	WX-4-s-90	15	2	8	-1.38629
Soil	CH	WX	WX-5-s	90	WX-5-s-90	15	2	8	-1.38629
Soil	CH	GL	GL-1-s	90	GL-1-s-90	15	2	8	-1.38629
Soil	CH	GL	GL-2-s	90	GL-2-s-90	15	1	9	-2.19722
Soil	CH	GL	GL-3-s	90	GL-3-s-90	15	1	9	-2.19722
Soil	CH	GL	GL-4-s	90	GL-4-s-90	15	2	8	-1.38629
Soil	CH	GL	GL-5-s	90	GL-5-s-90	15	2	8	-1.38629
Soil	CH	ML	ML-1-s	90	ML-1-s-90	15	1	9	-2.19722
Soil	CH	ML	ML-2-s	90	ML-2-s-90	15	1	9	-2.19722
Soil	CH	ML	ML-3-s	90	ML-3-s-90	15	2	8	-1.38629
Soil	CH	ML	ML-4-s	90	ML-4-s-90	15	2	8	-1.38629
Soil	CH	ML	ML-5-s	90	ML-5-s-90	15	3	7	-0.847298
Soil	CH	ZS	ZS-1-s	90	ZS-1-s-90	15	3	7	-0.847298
Soil	CH	ZS	ZS-2-s	90	ZS-2-s-90	15	2	8	-1.38629
Soil	CH	ZS	ZS-3-s	90	ZS-3-s-90	15	1	9	-2.19722
Soil	CH	ZS	ZS-4-s	90	ZS-4-s-90	15	0	10
Soil	CH	ZS	ZS-5-s	90	ZS-5-s-90	15	2	8	-1.38629
Soil	US	TX-1	TX-1-1-s	90	TX-1-1-s-90	15	4	6	-0.405465
Soil	US	TX-1	TX-1-2-s	90	TX-1-2-s-90	15	1	9	-2.19722
Soil	US	TX-1	TX-1-3-s	90	TX-1-3-s-90	15	3	7	-0.847298
Soil	US	TX-1	TX-1-4-s	90	TX-1-4-s-90	15	3	7	-0.847298
Soil	US	TX-1	TX-1-5-s	90	TX-1-5-s-90	15	3	7	-0.847298
Soil	US	TX-4	TX-4-1-s	90	TX-4-1-s-90	15	1	9	-2.19722
Soil	US	TX-4	TX-4-2-s	90	TX-4-2-s-90	15	2	8	-1.38629
Soil	US	TX-4	TX-4-3-s	90	TX-4-3-s-90	15	3	7	-0.847298
Soil	US	TX-4	TX-4-4-s	90	TX-4-4-s-90	15	1	9	-2.19722
Soil	US	TX-4	TX-4-5-s	90	TX-4-5-s-90	15	4	6	-0.405465
Soil	US	TX-5	TX-5-1-s	90	TX-5-1-s-90	15	2	8	-1.38629
Soil	US	TX-5	TX-5-2-s	90	TX-5-2-s-90	15	3	7	-0.847298
Soil	US	TX-5	TX-5-3-s	90	TX-5-3-s-90	15	5	5	0
Soil	US	TX-5	TX-5-4-s	90	TX-5-4-s-90	15	3	7	-0.847298
Soil	US	TX-5	TX-5-5-s	90	TX-5-5-s-90	15	4	6	-0.405465
Soil	US	SC-1	SC-1-1-s	90	SC-1-1-s-90	15	2	8	-1.38629
Soil	US	SC-1	SC-1-2-s	90	SC-1-2-s-90	15	6	4	0.405465
Soil	US	SC-1	SC-1-3-s	90	SC-1-3-s-90	15	4	6	-0.405465
Soil	US	SC-1	SC-1-4-s	90	SC-1-4-s-90	15	2	8	-1.38629
Soil	US	SC-1	SC-1-5-s	90	SC-1-5-s-90	15	1	9	-2.19722
Soil	US	FL-4	FL-4-1-s	90	FL-4-1-s-90	15	1	9	-2.19722
Soil	US	FL-4	FL-4-2-s	90	FL-4-2-s-90	15	2	8	-1.38629
Soil	US	FL-4	FL-4-3-s	90	FL-4-3-s-90	15	1	9	-2.19722
Soil	US	FL-4	FL-4-4-s	90	FL-4-4-s-90	15	2	8	-1.38629
Soil	US	FL-4	FL-4-5-s	90	FL-4-5-s-90	15	4	6	-0.405465
Soil	US	LA-1	LA-1-1-s	90	LA-1-1-s-90	15	2	8	-1.38629
Soil	US	LA-1	LA-1-2-s	90	LA-1-2-s-90	15	4	6	-0.405465
Soil	US	LA-1	LA-1-3-s	90	LA-1-3-s-90	15	2	8	-1.38629
Soil	US	LA-1	LA-1-4-s	90	LA-1-4-s-90	15	2	8	-1.38629
Soil	US	LA-1	LA-1-5-s	90	LA-1-5-s-90	15	2	8	-1.38629
Soil	CH	YT	YT-1-s	90	YT-1-s-90	20	2	8	-1.38629
Soil	CH	YT	YT-2-s	90	YT-2-s-90	20	2	8	-1.38629
Soil	CH	YT	YT-3-s	90	YT-3-s-90	20	3	7	-0.847298
Soil	CH	YT	YT-4-s	90	YT-4-s-90	20	2	8	-1.38629
Soil	CH	YT	YT-5-s	90	YT-5-s-90	20	2	8	-1.38629
Soil	CH	YS	YS-1-s	90	YS-1-s-90	20	2	8	-1.38629
Soil	CH	YS	YS-2-s	90	YS-2-s-90	20	3	7	-0.847298
Soil	CH	YS	YS-3-s	90	YS-3-s-90	20	3	7	-0.847298
Soil	CH	YS	YS-4-s	90	YS-4-s-90	20	3	7	-0.847298
Soil	CH	YS	YS-5-s	90	YS-5-s-90	20	2	8	-1.38629
Soil	CH	HuS	HuS-1-s	90	HuS-1-s-90	20	3	7	-0.847298
Soil	CH	HuS	HuS-2-s	90	HuS-2-s-90	20	3	7	-0.847298
Soil	CH	HuS	HuS-3-s	90	HuS-3-s-90	20	4	6	-0.405465
Soil	CH	HuS	HuS-4-s	90	HuS-4-s-90	20	4	6	-0.405465
Soil	CH	HuS	HuS-5-s	90	HuS-5-s-90	20	1	9	-2.19722
Soil	CH	HeS	HeS-1-s	90	HeS-1-s-90	20	0	10
Soil	CH	HeS	HeS-2-s	90	HeS-2-s-90	20	2	8	-1.38629
Soil	CH	HeS	HeS-3-s	90	HeS-3-s-90	20	2	8	-1.38629
Soil	CH	HeS	HeS-4-s	90	HeS-4-s-90	20	1	9	-2.19722
Soil	CH	HeS	HeS-5-s	90	HeS-5-s-90	20	4	6	-0.405465
Soil	CH	NJ	NJ-1-s	90	NJ-1-s-90	20	1	9	-2.19722
Soil	CH	NJ	NJ-2-s	90	NJ-2-s-90	20	3	7	-0.847298
Soil	CH	NJ	NJ-3-s	90	NJ-3-s-90	20	2	8	-1.38629
Soil	CH	NJ	NJ-4-s	90	NJ-4-s-90	20	1	9	-2.19722
Soil	CH	NJ	NJ-5-s	90	NJ-5-s-90	20	3	7	-0.847298
Soil	CH	WX	WX-1-s	90	WX-1-s-90	20	1	9	-2.19722
Soil	CH	WX	WX-2-s	90	WX-2-s-90	20	0	10
Soil	CH	WX	WX-3-s	90	WX-3-s-90	20	2	8	-1.38629
Soil	CH	WX	WX-4-s	90	WX-4-s-90	20	2	8	-1.38629
Soil	CH	WX	WX-5-s	90	WX-5-s-90	20	2	8	-1.38629
Soil	CH	GL	GL-1-s	90	GL-1-s-90	20	3	7	-0.847298
Soil	CH	GL	GL-2-s	90	GL-2-s-90	20	1	9	-2.19722
Soil	CH	GL	GL-3-s	90	GL-3-s-90	20	1	9	-2.19722
Soil	CH	GL	GL-4-s	90	GL-4-s-90	20	2	8	-1.38629
Soil	CH	GL	GL-5-s	90	GL-5-s-90	20	2	8	-1.38629
Soil	CH	ML	ML-1-s	90	ML-1-s-90	20	1	9	-2.19722
Soil	CH	ML	ML-2-s	90	ML-2-s-90	20	1	9	-2.19722
Soil	CH	ML	ML-3-s	90	ML-3-s-90	20	3	7	-0.847298
Soil	CH	ML	ML-4-s	90	ML-4-s-90	20	2	8	-1.38629
Soil	CH	ML	ML-5-s	90	ML-5-s-90	20	3	7	-0.847298
Soil	CH	ZS	ZS-1-s	90	ZS-1-s-90	20	3	7	-0.847298
Soil	CH	ZS	ZS-2-s	90	ZS-2-s-90	20	2	8	-1.38629
Soil	CH	ZS	ZS-3-s	90	ZS-3-s-90	20	1	9	-2.19722
Soil	CH	ZS	ZS-4-s	90	ZS-4-s-90	20	1	9	-2.19722
Soil	CH	ZS	ZS-5-s	90	ZS-5-s-90	20	2	8	-1.38629
Soil	US	TX-1	TX-1-1-s	90	TX-1-1-s-90	20	5	5	0
Soil	US	TX-1	TX-1-2-s	90	TX-1-2-s-90	20	1	9	-2.19722
Soil	US	TX-1	TX-1-3-s	90	TX-1-3-s-90	20	3	7	-0.847298
Soil	US	TX-1	TX-1-4-s	90	TX-1-4-s-90	20	4	6	-0.405465
Soil	US	TX-1	TX-1-5-s	90	TX-1-5-s-90	20	3	7	-0.847298
Soil	US	TX-4	TX-4-1-s	90	TX-4-1-s-90	20	1	9	-2.19722
Soil	US	TX-4	TX-4-2-s	90	TX-4-2-s-90	20	2	8	-1.38629
Soil	US	TX-4	TX-4-3-s	90	TX-4-3-s-90	20	3	7	-0.847298
Soil	US	TX-4	TX-4-4-s	90	TX-4-4-s-90	20	2	8	-1.38629
Soil	US	TX-4	TX-4-5-s	90	TX-4-5-s-90	20	4	6	-0.405465
Soil	US	TX-5	TX-5-1-s	90	TX-5-1-s-90	20	2	8	-1.38629
Soil	US	TX-5	TX-5-2-s	90	TX-5-2-s-90	20	3	7	-0.847298
Soil	US	TX-5	TX-5-3-s	90	TX-5-3-s-90	20	6	4	0.405465
Soil	US	TX-5	TX-5-4-s	90	TX-5-4-s-90	20	3	7	-0.847298
Soil	US	TX-5	TX-5-5-s	90	TX-5-5-s-90	20	5	5	0
Soil	US	SC-1	SC-1-1-s	90	SC-1-1-s-90	20	3	7	-0.847298
Soil	US	SC-1	SC-1-2-s	90	SC-1-2-s-90	20	6	4	0.405465
Soil	US	SC-1	SC-1-3-s	90	SC-1-3-s-90	20	4	6	-0.405465
Soil	US	SC-1	SC-1-4-s	90	SC-1-4-s-90	20	2	8	-1.38629
Soil	US	SC-1	SC-1-5-s	90	SC-1-5-s-90	20	5	5	0
Soil	US	FL-4	FL-4-1-s	90	FL-4-1-s-90	20	1	9	-2.19722
Soil	US	FL-4	FL-4-2-s	90	FL-4-2-s-90	20	2	8	-1.38629
Soil	US	FL-4	FL-4-3-s	90	FL-4-3-s-90	20	1	9	-2.19722
Soil	US	FL-4	FL-4-4-s	90	FL-4-4-s-90	20	3	7	-0.847298
Soil	US	FL-4	FL-4-5-s	90	FL-4-5-s-90	20	5	5	0
Soil	US	LA-1	LA-1-1-s	90	LA-1-1-s-90	20	3	7	-0.847298
Soil	US	LA-1	LA-1-2-s	90	LA-1-2-s-90	20	5	5	0
Soil	US	LA-1	LA-1-3-s	90	LA-1-3-s-90	20	3	7	-0.847298
Soil	US	LA-1	LA-1-4-s	90	LA-1-4-s-90	20	2	8	-1.38629
Soil	US	LA-1	LA-1-5-s	90	LA-1-5-s-90	20	2	8	-1.38629

## Sheet: Chem - spore
Chemical=Block	Chemical added amount (mg)	Treatment	Repeat	Days=Time	Number of spores germinated (out of 10)=Spore
Quercetin	2	High	1	5	1
Quercetin	2	High	2	5	1
Quercetin	2	High	3	5	2
Quercetin	2	High	4	5	2
Quercetin	2	High	5	5	1
Quercetin	2	High	1	10	2
Quercetin	2	High	2	10	3
Quercetin	2	High	3	10	2
Quercetin	2	High	4	10	3
Quercetin	2	High	5	10	2
Quercetin	2	High	1	15	4
Quercetin	2	High	2	15	3
Quercetin	2	High	3	15	2
Quercetin	2	High	4	15	5
Quercetin	2	High	5	15	3
Quercetin	2	High	1	20	5
Quercetin	2	High	2	20	5
Quercetin	2	High	3	20	3
Quercetin	2	High	4	20	7
Quercetin	2	High	5	20	4
Quercetin	0.2	Middle	1	5	1
Quercetin	0.2	Middle	2	5	2
Quercetin	0.2	Middle	3	5	4
Quercetin	0.2	Middle	4	5	2
Quercetin	0.2	Middle	5	5	4
Quercetin	0.2	Middle	1	10	4
Quercetin	0.2	Middle	2	10	3
Quercetin	0.2	Middle	3	10	5
Quercetin	0.2	Middle	4	10	3
Quercetin	0.2	Middle	5	10	4
Quercetin	0.2	Middle	1	15	5
Quercetin	0.2	Middle	2	15	5
Quercetin	0.2	Middle	3	15	5
Quercetin	0.2	Middle	4	15	3
Quercetin	0.2	Middle	5	15	5
Quercetin	0.2	Middle	1	20	6
Quercetin	0.2	Middle	2	20	7
Quercetin	0.2	Middle	3	20	6
Quercetin	0.2	Middle	4	20	6
Quercetin	0.2	Middle	5	20	5
Quercetin	0.02	Low	1	5	3
Quercetin	0.02	Low	2	5	2
Quercetin	0.02	Low	3	5	2
Quercetin	0.02	Low	4	5	1
Quercetin	0.02	Low	5	5	3
Quercetin	0.02	Low	1	10	3
Quercetin	0.02	Low	2	10	4
Quercetin	0.02	Low	3	10	3
Quercetin	0.02	Low	4	10	2
Quercetin	0.02	Low	5	10	4
Quercetin	0.02	Low	1	15	3
Quercetin	0.02	Low	2	15	4
Quercetin	0.02	Low	3	15	4
Quercetin	0.02	Low	4	15	3
Quercetin	0.02	Low	5	15	5
Quercetin	0.02	Low	1	20	3
Quercetin	0.02	Low	2	20	5
Quercetin	0.02	Low	3	20	5
Quercetin	0.02	Low	4	20	5
Quercetin	0.02	Low	5	20	7
Quercetin	0	CK	1	5	3
Quercetin	0	CK	2	5	2
Quercetin	0	CK	3	5	1
Quercetin	0	CK	4	5	3
Quercetin	0	CK	5	5	1
Quercetin	0	CK	1	10	4
Quercetin	0	CK	2	10	2
Quercetin	0	CK	3	10	2
Quercetin	0	CK	4	10	4
Quercetin	0	CK	5	10	2
Quercetin	0	CK	1	15	5
Quercetin	0	CK	2	15	3
Quercetin	0	CK	3	15	2
Quercetin	0	CK	4	15	4
Quercetin	0	CK	5	15	2
Quercetin	0	CK	1	20	6
Quercetin	0	CK	2	20	4
Quercetin	0	CK	3	20	3
Quercetin	0	CK	4	20	6
Quercetin	0	CK	5	20	2
Quercetin	0	Acetone	1	5	2
Quercetin	0	Acetone	2	5	2
Quercetin	0	Acetone	3	5	0
Quercetin	0	Acetone	4	5	0
Quercetin	0	Acetone	5	5	1
Quercetin	0	Acetone	1	10	2
Quercetin	0	Acetone	2	10	3
Quercetin	0	Acetone	3	10	3
Quercetin	0	Acetone	4	10	2
Quercetin	0	Acetone	5	10	3
Quercetin	0	Acetone	1	15	3
Quercetin	0	Acetone	2	15	4
Quercetin	0	Acetone	3	15	4
Quercetin	0	Acetone	4	15	3
Quercetin	0	Acetone	5	15	4
Quercetin	0	Acetone	1	20	3
Quercetin	0	Acetone	2	20	4
Quercetin	0	Acetone	3	20	5
Quercetin	0	Acetone	4	20	4
Quercetin	0	Acetone	5	20	6
Quercitrin	2	High	1	5	0
Quercitrin	2	High	2	5	0
Quercitrin	2	High	3	5	2
Quercitrin	2	High	4	5	2
Quercitrin	2	High	5	5	0
Quercitrin	2	High	1	10	0
Quercitrin	2	High	2	10	0
Quercitrin	2	High	3	10	3
Quercitrin	2	High	4	10	2
Quercitrin	2	High	5	10	1
Quercitrin	2	High	1	15	0
Quercitrin	2	High	2	15	2
Quercitrin	2	High	3	15	3
Quercitrin	2	High	4	15	3
Quercitrin	2	High	5	15	1
Quercitrin	2	High	1	20	0
Quercitrin	2	High	2	20	3
Quercitrin	2	High	3	20	4
Quercitrin	2	High	4	20	4
Quercitrin	2	High	5	20	2
Quercitrin	0.2	Middle	1	5	4
Quercitrin	0.2	Middle	2	5	2
Quercitrin	0.2	Middle	3	5	5
Quercitrin	0.2	Middle	4	5	2
Quercitrin	0.2	Middle	5	5	1
Quercitrin	0.2	Middle	1	10	6
Quercitrin	0.2	Middle	2	10	3
Quercitrin	0.2	Middle	3	10	5
Quercitrin	0.2	Middle	4	10	2
Quercitrin	0.2	Middle	5	10	3
Quercitrin	0.2	Middle	1	15	6
Quercitrin	0.2	Middle	2	15	3
Quercitrin	0.2	Middle	3	15	6
Quercitrin	0.2	Middle	4	15	2
Quercitrin	0.2	Middle	5	15	3
Quercitrin	0.2	Middle	1	20	6
Quercitrin	0.2	Middle	2	20	4
Quercitrin	0.2	Middle	3	20	7
Quercitrin	0.2	Middle	4	20	4
Quercitrin	0.2	Middle	5	20	5
Quercitrin	0.02	Low	1	5	1
Quercitrin	0.02	Low	2	5	2
Quercitrin	0.02	Low	3	5	4
Quercitrin	0.02	Low	4	5	3
Quercitrin	0.02	Low	5	5	1
Quercitrin	0.02	Low	1	10	1
Quercitrin	0.02	Low	2	10	2
Quercitrin	0.02	Low	3	10	5
Quercitrin	0.02	Low	4	10	4
Quercitrin	0.02	Low	5	10	1
Quercitrin	0.02	Low	1	15	2
Quercitrin	0.02	Low	2	15	2
Quercitrin	0.02	Low	3	15	5
Quercitrin	0.02	Low	4	15	5
Quercitrin	0.02	Low	5	15	4
Quercitrin	0.02	Low	1	20	4
Quercitrin	0.02	Low	2	20	3
Quercitrin	0.02	Low	3	20	5
Quercitrin	0.02	Low	4	20	6
Quercitrin	0.02	Low	5	20	5
Quercitrin	0	CK	1	5	2
Quercitrin	0	CK	2	5	2
Quercitrin	0	CK	3	5	3
Quercitrin	0	CK	4	5	1
Quercitrin	0	CK	5	5	0
Quercitrin	0	CK	1	10	2
Quercitrin	0	CK	2	10	2
Quercitrin	0	CK	3	10	3
Quercitrin	0	CK	4	10	2
Quercitrin	0	CK	5	10	0
Quercitrin	0	CK	1	15	3
Quercitrin	0	CK	2	15	3
Quercitrin	0	CK	3	15	3
Quercitrin	0	CK	4	15	3
Quercitrin	0	CK	5	15	0
Quercitrin	0	CK	1	20	4
Quercitrin	0	CK	2	20	5
Quercitrin	0	CK	3	20	5
Quercitrin	0	CK	4	20	4
Quercitrin	0	CK	5	20	1
Quercitrin	0	Acetone	1	5	0
Quercitrin	0	Acetone	2	5	0
Quercitrin	0	Acetone	3	5	3
Quercitrin	0	Acetone	4	5	0
Quercitrin	0	Acetone	5	5	1
Quercitrin	0	Acetone	1	10	0
Quercitrin	0	Acetone	2	10	1
Quercitrin	0	Acetone	3	10	3
Quercitrin	0	Acetone	4	10	2
Quercitrin	0	Acetone	5	10	1
Quercitrin	0	Acetone	1	15	3
Quercitrin	0	Acetone	2	15	1
Quercitrin	0	Acetone	3	15	3
Quercitrin	0	Acetone	4	15	2
Quercitrin	0	Acetone	5	15	1
Quercitrin	0	Acetone	1	20	5
Quercitrin	0	Acetone	2	20	2
Quercitrin	0	Acetone	3	20	5
Quercitrin	0	Acetone	4	20	3
Quercitrin	0	Acetone	5	20	5

## Sheet: CODE in SAS
FOR AM fungi in CG		FOR Quercetin in RE		FOR AM fungi (OR Mass) of target recipient plant in E		FOR Quercetin & Quercitrin in C+		FOR Active carbon in AC		FOR Spore germination in SG		FOR Spore germination in Chem-spore
proc mixed data=CG covtest;		proc mixed data=RE covtest;		title 'AM fungi everything is fixed';		proc mixed data=C+ covtest;		proc mixed data=AC covtest;		proc mixed data=SG covtest;		proc mixed data=Chem-spore covtest;
class Origin Population Time		class Origin Population Time		proc glm data=E;		class Chemical Origin Population Concentration;		class Charcoal Origin Population		class Medium Origin Population Age Time		class Treatment Block Time
model AMF=Origin|Time;		where Chemicals='Quercetin';		class venue E_origin E_pop T_origin T_pop soilsite HvA smscale;		model AMF=Origin Chemical Concentration(Chemical) Origin*Chemical Origin*Concentration(Chemical);		model AMF=Origin|Charcoal;		model Spore=Origin|Medium|Age(Medium)|Time;		model Spore= Treatment|Block|Time;
random Population(Origin);		model Concentration=Origin|Time;		model Tmyco=venue|E_origin|T_origin|soilsite(venue)|HvA|E_pop(E_origin)|T_pop(T_origin)|smscale(soilsite*venue);		random Population(Origin);		random Population(Origin);		random Population(Origin) Plant(Origin*population*Medium) Dish(Origin*population*Medium*Plant*Age);		lsmeans Treatment|Block|Time/pdiff;
lsmeans Origin|Time/pdiff;		random Population(Origin);		test h=E_origin e=e_pop(E_origin);		lsmeans Origin Chemical cConcentration(Chemical) Origin*Chemical Origin*Concentration(Chemical)/pdiff;		lsmeans Origin|Charcoal/pdiff;		lsmeans Origin|Medium|Age(Medium)|Time/pdiff;		ods output diffs=p_Spore lsmeans=m_Sspore;
ods output diffs=p_AMF lsmeans=m_AMF;		lsmeans Origin|Time/pdiff;		test h=t_origin e=t_pop(T_origin);		ods output diffs=p_AMF lsmeans=m_AMF;		ods output diffs=p_AMF lsmeans=m_AMF;		ods output diffs=p_Spore lsmeans=m_Spore;		ods exclude diffs lsmeans;
ods exclude diffs lsmeans;		ods output diffs=p_Concentration lsmeans=m_Concentration;		test h=venue e=soilsite(venue);		ods exclude diffs lsmeans;		ods exclude diffs lsmeans;		ods exclude diffs lsmeans;		run;
run;		ods exclude diffs lsmeans;		test h=soilsite(venue) e=smscale(soilsite*venue);		run;		run;		run;		%pdmix800(p_Spore,m_Spore,alpha=.05);quit;
%pdmix800(p_AMF, m_AMF,alpha=.05);quit;		run;		run;		%pdmix800(p_AMF, m_AMF, alpha=.05);quit;		%pdmix800(p_AMF,m_AMF,alpha=.05);quit;		%pdmix800(p_Spore,m_Spore,alpha=.05);quit;
		%pdmix800(p_Concentration, m_Concentrationn, alpha=.05);quit;		run;quit;
FOR Mass in CG		FOR Quercitrin in RE		title ' Mass everything is fixed';
proc mixed data=CG covtest;		proc mixed data=RE covtest;		proc glm data=f4a;
class Origin Population Time		class Origin Population Time		class venue E_origin E_pop T_origin T_pop soilsite HvA smscale;
model Mass=Origin|Time;		where Chemicals='Quercitrin';		model Tmass=venue|E_origin|T_origin|soilsite(venue)|HvA|E_pop(E_origin)|T_pop(T_origin)|smscale(soilsite*venue)@3;
random Population(Origin);		model Concentration=Origin|Time;		test h=E_origin e=e_pop(E_origin);
lsmeans Origin|Time/pdiff;		random Population(Origin);		test h=t_origin e=t_pop(T_origin);
ods output diffs=p_Mass lsmeans=m_Mass;		lsmeans Origin|Time/pdiff;		test h=venue e=soilsite(venue);
ods exclude diffs lsmeans;		ods output diffs=p_Concentration lsmeans=m_Concentrationn;		test h=soilsite(venue) e=smscale(soilsite*venue);
run;		ods exclude diffs lsmeans;		run;
%pdmix800(p_Mass, m_Mass, alpha=.05);quit;		run;		run;quit;
		%pdmix800(p_Concentration, m_Concentration, alpha=.05);quit;
				title ' AM fungi var at diff scales?';
				proc glm data=f4a;
				class venue E_origin E_pop T_origin T_pop soilsite HvA smscale;
				model Tmyco=venue soilsite(venue) smscale(soilsite*venue) HvA;
				run;
				run;quit;
				title 'F4A - var at diff scales?';
				proc glm data=f4a;
				class venue E_origin E_pop T_origin T_pop soilsite HvA smscale;
				model Tmass=Tmyco;
				run;
				run;quit;
				proc print data=f4ax (obs=1);run;quit;
				*these have soil site as a fixed variable;
				proc mixed data=f4ax covtest;class v e ep t tp s h;model Tmyco=e;random ep(e);run;quit;
				proc mixed data=f4ax covtest;class v e ep t tp s h;model Tmyco=t;random tp(t);run;quit;
				proc mixed data=f4ax covtest;class v e ep t tp s h;model Tmyco=s*h(v);run;quit;
				proc mixed data=f4ax covtest;class v e ep t tp s h;model Tmyco=e t e*t;random ep(e) tp(t);run;quit;
				proc mixed data=f4ax covtest;class v e ep t tp s h;model Tmyco=e s*h(v) e*s*h(v);random ep(e);run;quit;
				proc mixed data=f4ax covtest;class v e ep t tp s h;model Tmyco=t s*h(v) t*s*h(v);random tp(t);run;quit;
				proc mixed data=f4ax covtest;class v e ep t tp s h;model Tmyco=e t s*h(v) e*t e*s*h(v) t*s*h(v) e*t*s*h(v);random ep(e) tp(t);run;quit;
				proc mixed data=f4ax covtest;class v e ep t tp s h;model Tmyco=s(v) h v h*v s*h(v);run;quit;
				proc mixed data=f4ax covtest;class v e ep t tp s h;model Tmyco=e s(v) h v h*v s*h(v) e*s(v) h v h*v s*h(v);random ep(e);run;quit;
				proc mixed data=f4ax covtest;class v e ep t tp s h;model Tmyco=t s(v) h v h*v s*h(v) t*s(v) h v h*v s*h(v);random tp(t);run;quit;
				proc mixed data=f4ax covtest;class v e ep t tp s h;model Tmyco=e t s(v) h v h*v s*h(v) e*t e*s(v) h v h*v s*h(v) t*s(v) h v h*v s*h(v) e*t*s(v) h v h*v s*h(v);random ep(e) tp(t);run;quit;
				proc mixed data=f4ax covtest;class v e ep t tp s h;model Tmass=e;random ep(e);run;quit;
				proc mixed data=f4ax covtest;class v e ep t tp s h;model Tmass=t;random tp(t);run;quit;
				proc mixed data=f4ax covtest;class v e ep t tp s h;model Tmass=s*h(v);run;quit;
				proc mixed data=f4ax covtest;class v e ep t tp s h;model Tmass=e t e*t;random ep(e) tp(t);run;quit;
				proc mixed data=f4ax covtest;class v e ep t tp s h;model Tmass=e s*h(v) e*s*h(v);random ep(e);run;quit;
				proc mixed data=f4ax covtest;class v e ep t tp s h;model Tmass=t s*h(v) t*s*h(v);random tp(t);run;quit;
				proc mixed data=f4ax covtest;class v e ep t tp s h;model Tmass=e t s*h(v) e*t e*s*h(v) t*s*h(v) e*t*s*h(v);random ep(e) tp(t);run;quit;
				proc mixed data=f4ax covtest;class v e ep t tp s h;model Tmass=s(v) h v h*v s*h(v);run;quit;
				proc mixed data=f4ax covtest;class v e ep t tp s h;model Tmass=e s(v) h v h*v s*h(v) e*s(v) h v h*v s*h(v);random ep(e);run;quit;
				proc mixed data=f4ax covtest;class v e ep t tp s h;model Tmass=t s(v) h v h*v s*h(v) t*s(v) h v h*v s*h(v);random tp(t);run;quit;
				proc mixed data=f4ax covtest;class v e ep t tp s h;model Tmass=e t s(v) h v h*v s*h(v) e*t e*s(v) h v h*v s*h(v) t*s(v) h v h*v s*h(v) e*t*s(v) h v h*v s*h(v);random ep(e) tp(t);run;quit;
				*soil site as a random variable;
				proc mixed data=f4ax covtest;class v e ep t tp s h;model Tmass=h*v;random s(v);run;quit;
				proc mixed data=f4ax covtest;class v e ep t tp s h;model Tmass=e h*v e*h*v;random s(v) ep(e);run;quit;
				proc mixed data=f4ax covtest;class v e ep t tp s h;model Tmass=t h*v t*h*v;random s(v) tp (t);run;quit;
				proc mixed data=f4ax covtest;class v e ep t tp s h;model Tmass=e t h*v e*t e*h*v t*h*v e*t*h*v;random s(v) ep(e) tp(t);run;quit;
				proc mixed data=f4ax covtest;class v e ep t tp s h;model Tmass=v h h*v;random s(v);run;quit;
				proc mixed data=f4ax covtest;class v e ep t tp s h;model Tmass=e v h h*v e*v e*h e*h*v;random s(v) ep(e);run;quit;
				proc mixed data=f4ax covtest;class v e ep t tp s h;model Tmass=t h v h*v t*h t*v t*h*v;random s(v) tp(t);run;quit;
				proc mixed data=f4ax covtest;class v e ep t tp s h;model Tmass=e t h v h*v e*t e*v e*h e*h*v t*v t*h t*h*v e*t*v e*t*h e*t*h*v;random s(v) ep(e) tp(t);run;quit;
				proc print data=f4ax (obs=1);run;
				*soil site as a random variable sqrtmass;
				proc mixed data=f4ax covtest;class v e ep t tp s h;model sqrtTmass=h*v;random s(v);run;quit;
				proc mixed data=f4ax covtest;class v e ep t tp s h;model sqrtTmass=e h*v e*h*v;random s(v) ep(e);run;quit;
				proc mixed data=f4ax covtest;class v e ep t tp s h;model sqrtTmass=t h*v t*h*v;random s(v) tp (t);run;quit;
				proc mixed data=f4ax covtest;class v e ep t tp s h;model sqrtTmass=e t h*v e*t e*h*v t*h*v e*t*h*v;random s(v) ep(e) tp(t);run;quit;
				proc mixed data=f4ax covtest;class v e ep t tp s h;model sqrtTmass=v h h*v;random s(v);run;quit;
				proc mixed data=f4ax covtest;class v e ep t tp s h;model sqrtTmass=e v h h*v e*v e*h e*h*v;random s(v) ep(e);run;quit;
				proc mixed data=f4ax covtest;class v e ep t tp s h;model sqrtTmass=t h v h*v t*h t*v t*h*v;random s(v) tp(t);run;quit;
				proc mixed data=f4ax covtest;class v e ep t tp s h;model sqrtTmass=e t h v h*v e*t e*v e*h e*h*v t*v t*h t*h*v e*t*v e*t*h e*t*h*v;random s(v) ep(e) tp(t);run;quit;
				*soil site as a random variable sqrtmyco;
				proc mixed data=f4ax covtest;class v e ep t tp s h;model sqrtmyco=h*v;random s(v);run;quit;
				proc mixed data=f4ax covtest;class v e ep t tp s h;model sqrtmyco=e h*v e*h*v;random s(v) ep(e);run;quit;
				proc mixed data=f4ax covtest;class v e ep t tp s h;model sqrtmyco=t h*v t*h*v;random s(v) tp (t);run;quit;
				proc mixed data=f4ax covtest;class v e ep t tp s h;model sqrtmyco=e t h*v e*t e*h*v t*h*v e*t*h*v;random s(v) ep(e) tp(t);run;quit;
				proc mixed data=f4ax covtest;class v e ep t tp s h;model sqrtmyco=v h h*v;random s(v);run;quit;
				proc mixed data=f4ax covtest;class v e ep t tp s h;model sqrtmyco=e v h h*v e*v e*h e*h*v;random s(v) ep(e);run;quit;
				proc mixed data=f4ax covtest;class v e ep t tp s h;model sqrtmyco=t h v h*v t*h t*v t*h*v;random s(v) tp(t);run;quit;
				proc mixed data=f4ax covtest;class v e ep t tp s h;model sqrtmyco=e t h v h*v e*t e*v e*h e*h*v t*v t*h t*h*v e*t*v e*t*h e*t*h*v;random s(v) ep(e) tp(t);run;quit;
				proc mixed data=f4ax covtest;class v e ep t tp s h;model sqrtmyco=e;random ep(e);run;quit;
				proc mixed data=f4ax covtest;class v e ep t tp s h;model sqrTmyco=t;random tp(t);run;quit;
				proc mixed data=f4ax covtest;class v e ep t tp s h;model sqrTmyco=e t e*t;random ep(e) tp(t);run;quit;
				title 'model 7 fixed myco';
				proc mixed data=f4ax covtest;
				class v e ep t tp s h;
				model Tmyco=e t s*h(v) e*t e*s*h(v) t*s*h(v) e*t*s*h(v);
				random ep(e) tp(t);
				lsmeans E*S*H(V)/pdiff;
				ods output diffs=p_4fx lsmeans=m_4fx;
				ods exclude diffs lsmeans;
				run;
				%pdmix800(p_4fx,m_4fx,alpha=.05,sort=yes);run;quit;
				run;quit;
				quit;
				title 'model 7 fixed mass';
				proc mixed data=f4ax covtest;
				class v e ep t tp s h;
				model Tmass=e t s*h(v) e*t e*s*h(v) t*s*h(v) e*t*s*h(v);
				random ep(e) tp(t);run;quit;
				quit;
				title 'model 4 random myco';
				proc mixed data=f4ax covtest;
				class v e ep t tp s h;
				model Tmass=e t h*v e*t e*h*v t*h*v e*t*h*v;
				random s(v) ep(e) tp(t);
				lsmeans e*h*v t*h*v/pdiff;
				ods output diffs=p_4fx lsmeans=m_4fx;
				ods exclude diffs lsmeans;
				run;
				%pdmix800(p_4fx,m_4fx,alpha=.05,sort=yes);run;quit;
				run;quit;
				run;quit;
				title 'model 4 random mass';
				proc mixed data=f4ax covtest;
				class v e ep t tp s h;
				model Tmass=e t h*v e*t e*h*v t*h*v e*t*h*v;
				random s(v) ep(e) tp(t);
				lsmeans e*t*h*v/pdiff;
				ods output diffs=p_4fx lsmeans=m_4fx;
				ods exclude diffs lsmeans;
				run;
				%pdmix800(p_4fx,m_4fx,alpha=.05,sort=yes);run;quit;
				run;quit;
				run;quit;
				title 'model 7 random myco';
				proc mixed data=f4ax covtest;
				class v e ep t tp s h;
				model Tmass=e t h v h*v e*t e*v e*h e*h*v t*v t*h t*h*v e*t*v e*t*h e*t*h*v;
				random s(v) ep(e) tp(t);
				lsmeans e*v E*H*V E*T*H/pdiff;
				ods output diffs=p_4fx lsmeans=m_4fx;
				ods exclude diffs lsmeans;
				run;
				%pdmix800(p_4fx,m_4fx,alpha=.05,sort=yes);run;quit;
				run;quit;
				title 'model 7 random mass';
				proc mixed data=f4ax covtest;
				class v e ep t tp s h;
				model Tmass=e t h v h*v e*t e*v e*h e*h*v t*v t*h t*h*v e*t*v e*t*h e*t*h*v;
				random s(v) ep(e) tp(t);
				lsmeans v*e E*H*V E*T*H/pdiff;
				ods output diffs=p_4fx lsmeans=m_4fx;
				ods exclude diffs lsmeans;
				run;
				%pdmix800(p_4fx,m_4fx,alpha=.05);run;quit;
				run;quit;
				title 'sqrtmass model 6 - 2nd order';
				proc mixed data=f4ax covtest;
				class v e ep t tp s h;
				model sqrtTmass=t h v h*v t*h t*v;
				random s(v) tp(t);
				lsmeans h*v t*h t*v/pdiff;
				ods output diffs=p_4fx lsmeans=m_4fx;
				ods exclude diffs lsmeans;
				run;
				%pdmix800(p_4fx,m_4fx,alpha=.05);run;quit;
				run;quit;
				run;quit;
				title 'model 7 sqrt myco';
				proc mixed data=f4ax covtest;
				class v e ep t tp s h;
				model sqrtmyco=e t h v h*v e*t e*v e*h e*h*v t*v t*h t*h*v e*t*v e*t*h e*t*h*v;
				random s(v) ep(e) tp(t);
				lsmeans e v/pdiff;
				ods output diffs=p_4fx lsmeans=m_4fx;
				ods exclude diffs lsmeans;
				run;
				%pdmix800(p_4fx,m_4fx,alpha=.05);run;quit;
				run;quit;
				run;quit;
				title 'KEEP THIS ONE - model sqrt mass';
				proc mixed data=f4ax covtest;
				class v e ep t tp s h;
				model sqrttmass=t v t*v;
				random tp(t) s(v);
				lsmeans v*t/pdiff;
				ods output diffs=p_4fx lsmeans=m_4fx;
				ods exclude diffs lsmeans;
				run;
				%pdmix800(p_4fx,m_4fx,alpha=.05);run;quit;
				run;quit;
				run;quit;
				title 'KEEP this one - Myco';
				proc glimmix data=f4ax ;
				class v e ep t tp s h;
				model sqrtmyco=e|t|v|h;
				random tp(t) s(v) ;
				random _residual_ /subject=ep(e) type=cs;
				covtest /wald ;
				lsmeans v e/pdiff;
				ods output diffs=p_4fx lsmeans=m_4fx;
				ods exclude diffs lsmeans;
				run;
				%pdmix800(p_4fx,m_4fx,alpha=.05);run;quit;
				run;
				quit;
